# Supplementary material for: Substitution of indium for chromium in TlIn5−xCrxSe8: crystal structure of TlIn4.811(5)Cr0.189(5)Se8
Source: Acta Crystallogr E Crystallogr Commun. 2017 Mar 14;73(Pt 4):500–2. doi: 10.1107/S2056989017003292 (PMC5382607; doi:10.1107/S2056989017003292)
Supplement: Supplementary file 1 [file e-73-00500-sup1.cif]

##############################################################################
#                                                                            #
# This CIF contains the data in a paper accepted for publication in          #
# Acta Crystallographica Section E. It conforms to the requirements of       #
# Notes for Authors for Acta Crystallographica Section E, and has been       #
# peer reviewed under the auspices of the IUCr Commission on Journals.       #
#                                                                            #
# Full details of the Crystallographic Information File format               #
# are given in the paper "The Crystallographic Information File (CIF):       #
# a New Standard Archive File for Crystallography" by S. R. Hall, F. H.      #
# Allen and I. D. Brown [Acta Cryst. (1991), A47, 655-685].                  #
#                                                                            #
# The current version of the core CIF dictionary is obtainable from          #
# ftp://ftp.iucr.org/pub/cif_core.dic.                                       #
#                                                                            #
# Software is freely available for graphical display of the structure(s)     #
# in this CIF. For information consult the CIF software page                 #
# http://www.iucr.org/resources/cif/software.                                #
#                                                                            #
# This file may be used for bona fide research purposes within the           #
# scientific community so long as proper attribution is given to the journal # 
# article from which it was obtained.                                        #
#                                                                            #
##############################################################################
data_I
_audit_creation_method     'Jana2006 Version : 30/05/2016'
_journal_date_recd_electronic     2017-02-12
_journal_date_accepted     2017-02-28
_journal_name_full     'Acta Crystallographica, Section E'
_journal_year     2017
_journal_volume     73
_journal_issue      4
_journal_page_first     500
_journal_page_last     502
_journal_paper_category     GI
_journal_paper_doi     10.1107/S2056989017003292
_journal_coeditor_code     WM5368
_publ_contact_author_name     'Robin Lef\`evre'
_publ_contact_author_address
; Laboratoire CRISMAT UMR6508
6 Blvd du Mar\'echal Juin
14050 Caen Cedex 4
France
;
_publ_contact_author_email     'robin.lefevre@ensicaen.fr'
_publ_contact_author_fax     ?
_publ_contact_author_phone     '0033-231-452-622'
_publ_section_title
;
Substitution of indium for chromium in TlIn~5 -~ <i>~x~</i>Cr<i>~x~</i>Se~8~:
crystal structure of TlIn~4.811(5)~Cr~0.189(5)~Se~8~
;
_publ_section_title_footnote     .
loop_
    _publ_author_name
    _publ_author_address
;
Robin Lef\`evre
;
;
Laboratoire CRISMAT UMR6508
6 Blvd du Mar\'echal Juin
14050 Caen Cedex 4
France
;
;
David Berthebaud
;
;
Laboratoire CRISMAT UMR6508
6 Blvd du Mar\'echal Juin
14050 Caen Cedex 4
France
;
;
Franck Gascoin
;
;
Laboratoire CRISMAT UMR6508
6 Blvd du Mar\'echal Juin
14050 Caen Cedex 4
France
;
_publ_section_synopsis
;
A substitution of indium for chromium in TlIn~5~Se~8~ led to the isostructural
solid solution TlIn~4.8~Cr~0.2~Se~8~ with only one (Wyckoff position
2<i>a</i>) of three In positions occupied by Cr atoms.
;
_database_code_depnum_ccdc_archive     'CCDC 1535178'
_chemical_name_systematic
;
Thallium penta(indium/chromium) octaselenide
;
_chemical_name_common     ?
_chemical_formula_moiety     ?
_chemical_formula_sum     'Cr0.189 In4.811 Se8 Tl'
_chemical_formula_structural     'Cr0.189 In4.811 Se8 Tl'
_chemical_formula_analytical     ?
_chemical_formula_iupac     'Tl In4.811 Cr0.189 Se8'
_chemical_formula_weight     1398.3
_chemical_melting_point     ?
_symmetry_cell_setting     monoclinic
_symmetry_space_group_name_H-M     'C 2/m'
_symmetry_space_group_name_Hall     '-C 2y'
loop_
    _space_group_symop_id
    _space_group_symop_operation_xyz
    1 x,y,z
    2 -x,y,-z
    3 -x,-y,-z
    4 x,-y,z
    5 x+1/2,y+1/2,z
    6 -x+1/2,y+1/2,-z
    7 -x+1/2,-y+1/2,-z
    8 x+1/2,-y+1/2,z
_cell_length_a     19.8257(18)
_cell_length_b     3.9754(4)
_cell_length_c     9.5881(9)
_cell_angle_alpha     90
_cell_angle_beta     101.645(5)
_cell_angle_gamma     90
_cell_volume     740.13(12)
_cell_formula_units_Z     2
_cell_measurement_reflns_used     2692
_cell_measurement_theta_min     2.696
_cell_measurement_theta_max     32.827
_cell_measurement_temperature     293
_cell_special_details     ?
_exptl_crystal_description     'Irregular'
_exptl_crystal_colour     black
_exptl_crystal_size_max     0.128
_exptl_crystal_size_mid     0.109
_exptl_crystal_size_min     0.099
_exptl_crystal_size_rad     ?
_exptl_crystal_density_diffrn     6.2743
_exptl_crystal_density_meas     ?
_exptl_crystal_density_method     ?
_exptl_crystal_F_000     1187
loop_
    _exptl_crystal_face_index_h
    _exptl_crystal_face_index_k
    _exptl_crystal_face_index_l
    _exptl_crystal_face_perp_dist
    ? ? ? ?
_exptl_absorpt_coefficient_mu     37.981
_exptl_absorpt_correction_type     numerical
_exptl_absorpt_process_details
;
(<i>SADABS</i>; Bruker, 2004)
;
_exptl_absorpt_correction_T_min     0.4050
_exptl_absorpt_correction_T_max     0.7465
_exptl_special_details     ?
_diffrn_ambient_temperature     293
_diffrn_radiation_type     'Mo K\a'
_diffrn_radiation_wavelength     0.71073
_diffrn_radiation_source     'X-ray tube'
_diffrn_radiation_monochromator     graphite
_diffrn_measurement_device_type     'Bruker APEXII CCD area detector'
_diffrn_measurement_device     'Four-circle diffractometer'
_diffrn_measurement_method     '\w and \f scans'
_diffrn_detector_area_resol_mean     8.3333
_diffrn_reflns_number     5647
_diffrn_reflns_av_R_equivalents     0.028
_diffrn_reflns_theta_min     2.1
_diffrn_reflns_theta_max     33.19
_diffrn_reflns_theta_full     32.65
_diffrn_measured_fraction_theta_max     0.97
_diffrn_measured_fraction_theta_full     0.98
_diffrn_reflns_limit_h_min     -30
_diffrn_reflns_limit_h_max     26
_diffrn_reflns_limit_k_min     -5
_diffrn_reflns_limit_k_max     6
_diffrn_reflns_limit_l_min     -12
_diffrn_reflns_limit_l_max     14
_diffrn_reflns_reduction_process     ?
_diffrn_standards_number     ?
_diffrn_standards_interval_count     ?
_diffrn_standards_interval_time     ?
_diffrn_standards_decay_%     ?
loop_
    _diffrn_standard_refln_index_h
    _diffrn_standard_refln_index_k
    _diffrn_standard_refln_index_l
    ? ? ?
loop_
    _refln_index_h
    _refln_index_k
    _refln_index_l
    _refln_observed_status
    _refln_F_squared_meas
    _refln_F_squared_calc
    2 0 0 < -24.11 332.30
    4 0 0 o 15725.40 13438.70
    6 0 0 o 4816.78 4304.24
    8 0 0 o 11167.80 9760.46
    10 0 0 o 36907.10 34345.00
    12 0 0 o 5525.13 5364.22
    14 0 0 o 29811.00 27643.70
    16 0 0 o 1602.38 1072.12
    18 0 0 < 209.19 189.11
    20 0 0 < 25.32 0.33
    22 0 0 o 6641.00 6909.82
    24 0 0 o 3964.35 3064.70
    26 0 0 < 939.24 539.91
    28 0 0 < 726.43 547.21
    1 1 0 o 15931.50 15312.70
    3 1 0 o 13071.60 12737.20
    5 1 0 o 6103.26 5658.92
    7 1 0 o 3784.09 3680.87
    9 1 0 o 32054.80 29896.50
    11 1 0 o 29972.50 28854.80
    13 1 0 o 9965.12 9411.65
    15 1 0 < 127.80 80.22
    17 1 0 o 85166.50 83168.80
    19 1 0 o 14964.60 16195.40
    21 1 0 < 160.36 3.20
    23 1 0 o 25788.80 24585.70
    25 1 0 o 6821.86 7629.44
    27 1 0 o 1973.13 2183.62
    29 1 0 o 1744.65 1771.96
    0 2 0 o 588892.00 641257.00
    2 2 0 o 382.81 315.33
    4 2 0 o 7246.27 7173.37
    6 2 0 o 2645.91 2719.53
    8 2 0 o 5998.37 5965.76
    10 2 0 o 21082.90 21259.20
    12 2 0 o 4430.35 4258.18
    14 2 0 o 19986.90 19597.00
    16 2 0 o 508.81 547.77
    18 2 0 < 39.79 80.45
    20 2 0 < -98.87 1.73
    22 2 0 o 5342.46 5232.31
    24 2 0 o 1844.72 2187.49
    26 2 0 < 494.34 448.05
    28 2 0 < 917.54 455.41
    1 3 0 o 3687.04 3687.29
    3 3 0 o 5726.48 5685.91
    5 3 0 o 2726.69 2521.46
    7 3 0 o 1711.49 1566.77
    9 3 0 o 12948.00 13506.90
    11 3 0 o 11565.70 11573.90
    13 3 0 o 3627.96 4029.29
    15 3 0 < 168.20 100.62
    17 3 0 o 40015.40 42108.10
    19 3 0 o 7260.13 8127.37
    21 3 0 < -250.18 19.99
    23 3 0 o 12252.90 13497.20
    25 3 0 o 2985.92 5148.30
    0 4 0 o 198648.00 185468.00
    2 4 0 o 598.03 481.15
    4 4 0 o 2234.17 2170.52
    6 4 0 o 1442.02 1308.03
    8 4 0 o 2358.96 2317.99
    10 4 0 o 6359.47 6711.58
    12 4 0 o 1866.43 1990.89
    14 4 0 o 7463.29 8964.61
    16 4 0 < 94.04 64.34
    18 4 0 < -42.20 4.09
    20 4 0 < 31.35 6.06
    22 4 0 o 2856.31 2554.85
    1 5 0 < 294.19 375.08
    3 5 0 o 2920.21 2629.70
    5 5 0 o 1047.75 813.25
    7 5 0 o 549.20 538.34
    9 5 0 o 4991.00 3999.64
    11 5 0 o 3759.38 3662.10
    13 5 0 o 986.26 935.31
    15 5 0 < -314.08 76.45
    17 5 0 o 11820.70 13277.50
    0 6 0 o 51207.40 42154.40
    2 6 0 < 701.72 416.10
    4 6 0 < 661.33 615.60
    -30 0 1 < -27.13 347.60
    -28 0 1 o 3022.69 4667.98
    -26 0 1 o 2802.05 2281.28
    -24 0 1 < 1017.01 1015.86
    -22 0 1 o 2381.26 2730.28
    -20 0 1 < 308.66 369.24
    -18 0 1 o 27968.70 27594.00
    -16 0 1 o 12267.40 11950.80
    -14 0 1 o 147036.00 138825.00
    -12 0 1 o 28571.50 26108.00
    -10 0 1 o 26049.20 23446.50
    -8 0 1 o 1498.08 1293.44
    -6 0 1 o 1955.04 2036.10
    -4 0 1 o 76758.60 68955.90
    0 0 1 < -24.72 1607.66
    2 0 1 o 6076.74 6388.21
    4 0 1 o 624.55 608.96
    6 0 1 o 96656.90 87566.40
    8 0 1 o 203299.00 185964.00
    10 0 1 o 780.69 589.43
    12 0 1 o 7068.43 6619.51
    14 0 1 o 5648.71 5546.56
    16 0 1 o 64313.90 61705.20
    18 0 1 o 6621.71 7026.73
    20 0 1 o 12786.50 12647.20
    22 0 1 o 25508.40 23160.20
    24 0 1 o 2059.34 2075.03
    26 0 1 o 6919.52 6990.46
    28 0 1 < 624.55 660.06
    -29 1 1 < 361.71 1220.26
    -27 1 1 < 1399.82 1952.51
    -25 1 1 o 2228.14 2265.91
    -23 1 1 < 540.15 602.94
    -21 1 1 o 1073.68 1125.87
    -19 1 1 o 2729.11 2835.28
    -17 1 1 o 45892.60 43093.90
    -15 1 1 o 17429.60 16602.90
    -13 1 1 o 690.26 611.19
    -11 1 1 o 9762.57 9301.14
    -9 1 1 o 195389.00 183833.00
    -7 1 1 o 45416.40 43462.80
    -5 1 1 o 1451.66 1376.58
    -3 1 1 o 54639.40 55209.20
    -1 1 1 o 274.90 214.85
    1 1 1 o 3345.22 3475.04
    3 1 1 o 203149.00 202824.00
    5 1 1 o 254952.00 260032.00
    7 1 1 o 3312.06 3276.03
    9 1 1 o 4447.83 4460.61
    11 1 1 o 1198.47 1187.51
    13 1 1 o 18326.10 18053.60
    15 1 1 o 1921.89 1992.93
    17 1 1 o 330.96 409.25
    19 1 1 o 17567.70 16415.40
    21 1 1 < -74.75 158.89
    23 1 1 < 939.84 521.40
    25 1 1 < 1072.47 921.78
    27 1 1 o 3995.69 4493.30
    29 1 1 < 1397.41 1283.15
    -28 2 1 o 3321.10 3779.65
    -26 2 1 o 1461.91 1793.02
    -24 2 1 < 814.45 679.30
    -22 2 1 o 1797.10 2089.56
    -20 2 1 < -92.84 326.93
    -18 2 1 o 21521.20 19643.90
    -16 2 1 o 8396.51 7916.27
    -14 2 1 o 93859.60 91751.40
    -12 2 1 o 17017.90 16197.30
    -10 2 1 o 14621.50 14440.50
    -8 2 1 o 909.10 857.04
    -6 2 1 o 1258.15 1353.17
    -4 2 1 o 36808.30 35298.30
    -2 2 1 o 676.40 612.86
    0 2 1 o 1083.93 1017.72
    2 2 1 o 3711.15 3724.59
    4 2 1 o 542.57 580.85
    6 2 1 o 46686.00 49196.20
    8 2 1 o 110686.00 113750.00
    10 2 1 o 684.24 550.94
    12 2 1 o 4236.23 4216.99
    14 2 1 o 4363.43 4487.74
    16 2 1 o 41737.80 42791.00
    18 2 1 o 4512.94 5269.86
    20 2 1 o 8186.11 9170.66
    22 2 1 o 15396.20 17181.60
    24 2 1 < 1268.40 1657.29
    26 2 1 o 5065.75 5045.35
    -25 3 1 < 1007.97 1413.05
    -23 3 1 < 462.39 317.22
    -21 3 1 < 708.35 604.41
    -19 3 1 o 1150.84 1489.15
    -17 3 1 o 23634.20 24025.20
    -15 3 1 o 6373.94 7656.96
    -13 3 1 < 631.18 820.78
    -11 3 1 o 3919.74 3834.86
    -9 3 1 o 78945.70 82694.60
    -7 3 1 o 18013.80 17952.60
    -5 3 1 o 491.93 480.37
    -3 3 1 o 17763.00 16958.20
    -1 3 1 o 221.85 205.37
    1 3 1 o 771.65 746.32
    3 3 1 o 72757.50 70999.70
    5 3 1 o 91673.70 96405.50
    7 3 1 o 1352.19 1310.43
    9 3 1 o 1961.68 1809.94
    11 3 1 o 388.84 407.83
    13 3 1 o 7682.13 7834.22
    15 3 1 o 1256.34 1414.78
    17 3 1 < 165.18 299.38
    19 3 1 o 9184.43 9967.45
    21 3 1 < 179.65 102.95
    23 3 1 < 281.53 258.64
    25 3 1 < 326.74 553.70
    -22 4 1 o 752.36 1015.70
    -20 4 1 < 254.40 296.62
    -18 4 1 o 7512.12 7944.14
    -16 4 1 o 2295.66 2778.75
    -14 4 1 o 29948.40 32540.70
    -12 4 1 o 4705.25 5011.50
    -10 4 1 o 4225.38 4673.41
    -8 4 1 < 234.51 368.48
    -6 4 1 o 588.38 569.39
    -4 4 1 o 9919.31 9698.25
    -2 4 1 o 544.98 523.13
    0 4 1 o 1081.51 849.35
    2 4 1 o 1914.65 1917.90
    4 4 1 o 900.06 806.31
    6 4 1 o 14957.90 14920.70
    8 4 1 o 40449.50 39883.10
    10 4 1 o 485.90 474.67
    12 4 1 o 1221.38 1509.22
    14 4 1 o 2317.96 2305.12
    16 4 1 o 15448.70 17081.10
    18 4 1 o 1952.63 2376.15
    20 4 1 o 3302.42 3782.30
    22 4 1 o 5687.90 7654.25
    -17 5 1 o 7099.17 9371.40
    -15 5 1 o 2405.37 2254.93
    -13 5 1 < 740.90 812.88
    -11 5 1 < 416.57 821.36
    -9 5 1 o 25441.50 25640.40
    -7 5 1 o 4979.55 5216.01
    -5 5 1 < 0.60 132.31
    -3 5 1 o 4155.45 3824.01
    -1 5 1 < -59.68 168.02
    1 5 1 < -42.80 70.28
    3 5 1 o 18493.70 16169.30
    5 5 1 o 26990.80 25311.70
    7 5 1 < 595.62 423.88
    9 5 1 o 879.56 371.95
    11 5 1 < -15.67 41.41
    13 5 1 o 1102.01 1691.79
    15 5 1 < 786.12 692.97
    -4 6 1 o 3002.20 2178.60
    -2 6 1 < 300.22 343.23
    0 6 1 < 408.73 535.06
    2 6 1 < 1010.38 946.16
    4 6 1 < -856.05 480.68
    -30 0 2 < 1506.52 1355.89
    -28 0 2 < 1721.74 1478.82
    -26 0 2 o 25963.60 30491.90
    -24 0 2 < 599.84 49.16
    -22 0 2 o 7081.08 7256.47
    -20 0 2 o 1139.99 1313.86
    -18 0 2 o 1177.97 1023.68
    -16 0 2 o 22419.40 21056.10
    -14 0 2 o 4590.71 4426.35
    -12 0 2 o 50799.20 49088.40
    -10 0 2 o 36134.30 33603.70
    -8 0 2 o 3335.57 3017.67
    -6 0 2 o 128177.00 120284.00
    -4 0 2 o 28516.00 28222.90
    -2 0 2 o 214.62 93.64
    0 0 2 o 16667.00 16543.10
    2 0 2 o 115207.00 122088.00
    4 0 2 o 44902.10 46470.20
    6 0 2 o 107207.00 111204.00
    8 0 2 o 62904.50 61481.10
    10 0 2 o 41825.80 39053.60
    12 0 2 o 3580.33 3769.81
    14 0 2 o 30641.10 29612.40
    16 0 2 o 1037.51 1006.09
    18 0 2 o 3753.35 3705.34
    20 0 2 o 9821.64 9020.13
    22 0 2 < 35.57 56.00
    24 0 2 o 26135.40 25429.10
    26 0 2 o 2067.78 1814.02
    28 0 2 < 115.14 25.41
    -29 1 2 < 12.66 38.90
    -27 1 2 o 1785.04 2802.09
    -25 1 2 o 1549.93 1472.05
    -23 1 2 o 17960.10 18366.70
    -21 1 2 o 3554.41 3704.02
    -19 1 2 o 7097.97 7396.12
    -17 1 2 o 2820.14 2713.02
    -15 1 2 o 1557.77 1587.20
    -13 1 2 o 1509.54 1438.13
    -11 1 2 o 47338.30 43718.90
    -9 1 2 o 189069.00 179096.00
    -7 1 2 o 1159.28 1171.90
    -5 1 2 o 32823.40 32789.90
    -3 1 2 o 176058.00 178061.00
    -1 1 2 o 25444.50 26291.20
    1 1 2 o 131501.00 138155.00
    3 1 2 o 4982.56 5113.11
    5 1 2 o 10428.10 10812.80
    7 1 2 o 40074.50 40373.40
    9 1 2 o 25099.70 24923.20
    11 1 2 o 6067.69 5839.15
    13 1 2 o 59308.50 60933.50
    15 1 2 < 71.74 72.64
    17 1 2 < 251.39 133.22
    19 1 2 o 10278.00 10686.20
    21 1 2 < 60.29 21.33
    23 1 2 < 270.08 223.13
    25 1 2 o 2023.77 2240.63
    27 1 2 o 8877.58 8436.12
    -28 2 2 < 846.40 1098.80
    -26 2 2 o 21629.70 23037.40
    -24 2 2 < -172.41 58.04
    -22 2 2 o 4921.07 5523.61
    -20 2 2 o 664.34 920.97
    -18 2 2 o 1035.70 826.50
    -16 2 2 o 13963.80 14239.70
    -14 2 2 o 3549.59 3409.81
    -12 2 2 o 34278.70 33004.10
    -10 2 2 o 19680.70 19204.90
    -8 2 2 o 1694.01 1615.21
    -6 2 2 o 72188.40 68569.90
    -4 2 2 o 15125.50 14680.00
    -2 2 2 < 92.24 73.70
    0 2 2 o 7708.65 7602.26
    2 2 2 o 60778.20 64270.00
    4 2 2 o 27215.10 27551.60
    6 2 2 o 65224.80 65664.80
    8 2 2 o 36421.80 38160.90
    10 2 2 o 26274.60 25685.40
    12 2 2 o 2182.92 2144.72
    14 2 2 o 19886.20 19572.90
    16 2 2 o 892.22 528.55
    18 2 2 o 2523.53 2520.74
    20 2 2 o 5962.19 6887.34
    22 2 2 < 16.88 39.95
    24 2 2 o 17350.00 19494.50
    26 2 2 < 959.14 1434.10
    -25 3 2 < 836.15 1040.71
    -23 3 2 o 10068.20 11156.10
    -21 3 2 o 2122.03 2033.10
    -19 3 2 o 3223.44 4018.53
    -17 3 2 o 702.32 1233.01
    -15 3 2 < 1024.24 920.28
    -13 3 2 < 713.78 872.56
    -11 3 2 o 18394.20 18097.30
    -9 3 2 o 76947.30 75767.80
    -7 3 2 o 425.01 400.39
    -5 3 2 o 14509.40 14469.50
    -3 3 2 o 66321.40 66262.00
    -1 3 2 o 11670.00 11876.40
    1 3 2 o 47768.70 48465.80
    3 3 2 o 3354.26 3314.14
    5 3 2 o 4792.06 4849.43
    7 3 2 o 19198.40 19546.40
    9 3 2 o 9945.83 11112.00
    11 3 2 o 2452.40 2642.88
    13 3 2 o 26070.90 27999.70
    15 3 2 < 100.68 59.25
    17 3 2 < 145.29 129.03
    19 3 2 o 5048.27 5649.63
    21 3 2 < -217.03 19.00
    23 3 2 < 104.90 161.24
    -22 4 2 o 2298.07 2703.48
    -20 4 2 < 115.14 286.57
    -18 4 2 < 394.87 448.87
    -16 4 2 o 4682.94 4955.28
    -14 4 2 o 1287.69 1731.68
    -12 4 2 o 12282.50 13513.60
    -10 4 2 o 5354.52 5287.71
    -8 4 2 < 259.23 297.53
    -6 4 2 o 22859.50 22437.70
    -4 4 2 o 4032.47 3874.56
    -2 4 2 < 133.23 79.92
    0 4 2 o 1390.78 1235.67
    2 4 2 o 17949.90 17448.50
    4 4 2 o 10499.90 10492.10
    6 4 2 o 22017.90 21183.10
    8 4 2 o 12456.10 12543.30
    10 4 2 o 10363.60 10034.50
    12 4 2 o 771.05 557.82
    14 4 2 o 5861.52 6337.36
    16 4 2 < 284.55 85.01
    18 4 2 o 619.13 886.68
    20 4 2 o 2673.04 3279.52
    -17 5 2 < 451.54 370.98
    -15 5 2 < 325.54 195.96
    -13 5 2 < 493.13 430.34
    -11 5 2 o 5282.78 4565.34
    -9 5 2 o 22288.60 21619.40
    -7 5 2 < 156.14 38.25
    -5 5 2 o 5360.55 4907.75
    -3 5 2 o 17043.20 16406.80
    -1 5 2 o 6067.69 5197.44
    1 5 2 o 13708.80 11938.40
    3 5 2 o 1811.57 1877.84
    5 5 2 o 1800.72 1817.79
    7 5 2 o 6806.19 6382.66
    9 5 2 o 2458.43 2791.12
    11 5 2 < 579.94 720.95
    13 5 2 o 8140.90 8484.21
    15 5 2 < -200.15 84.22
    -4 6 2 < 787.32 884.61
    -2 6 2 < -139.86 56.94
    0 6 2 < 423.20 88.38
    2 6 2 o 3969.17 4423.88
    -30 0 3 o 4542.48 4569.33
    -28 0 3 o 3395.86 4055.28
    -26 0 3 o 6892.39 7310.88
    -24 0 3 o 4455.07 6652.73
    -22 0 3 o 665.55 718.32
    -20 0 3 o 3822.07 3632.07
    -18 0 3 o 30000.90 28634.00
    -16 0 3 o 8804.64 8406.97
    -14 0 3 o 70379.80 67084.50
    -12 0 3 o 10920.00 10310.90
    -10 0 3 o 13554.50 13179.10
    -8 0 3 o 2477.72 2466.10
    -6 0 3 o 76043.00 76023.40
    -4 0 3 o 124174.00 130224.00
    -2 0 3 o 398.48 324.15
    0 0 3 o 74092.80 72457.00
    2 0 3 o 29915.90 30241.80
    4 0 3 o 1531.84 1647.69
    6 0 3 o 28765.00 28822.20
    8 0 3 o 5766.27 5854.22
    10 0 3 o 156759.00 147374.00
    12 0 3 o 7448.22 6796.47
    14 0 3 o 3468.20 3331.31
    16 0 3 o 5779.53 5051.07
    18 0 3 o 22028.20 19939.00
    20 0 3 o 2466.26 2194.06
    22 0 3 o 2528.36 2107.05
    24 0 3 < 535.33 502.46
    26 0 3 < 752.36 234.24
    28 0 3 < 1205.10 783.59
    -29 1 3 < 103.69 383.64
    -27 1 3 < 787.93 662.88
    -25 1 3 < 66.31 82.05
    -23 1 3 o 24419.70 24911.00
    -21 1 3 o 23572.10 22865.00
    -19 1 3 < 54.86 25.07
    -17 1 3 o 2071.40 2126.93
    -15 1 3 o 10747.60 10141.30
    -13 1 3 o 70000.00 68656.90
    -11 1 3 o 142.88 101.43
    -9 1 3 o 18682.90 17387.10
    -7 1 3 o 66387.10 64094.60
    -5 1 3 o 71664.50 69875.90
    -3 1 3 o 86291.50 83080.60
    -1 1 3 o 86209.50 89772.30
    1 1 3 o 381.00 357.85
    3 1 3 o 45440.50 47553.90
    5 1 3 o 66.92 22.76
    7 1 3 o 29889.90 30657.90
    9 1 3 o 17284.90 17478.60
    11 1 3 o 51514.80 52678.00
    13 1 3 o 1089.95 1096.77
    15 1 3 o 20973.80 20991.90
    17 1 3 o 21462.10 21636.20
    19 1 3 o 6262.41 6330.25
    21 1 3 < 262.24 84.16
    23 1 3 o 1794.08 1502.07
    25 1 3 < 716.19 407.04
    27 1 3 o 9998.88 9938.39
    -28 2 3 o 3052.23 3249.40
    -26 2 3 o 5865.74 5761.74
    -24 2 3 o 4211.52 4703.12
    -22 2 3 < 440.68 641.69
    -20 2 3 o 2736.94 2696.16
    -18 2 3 o 18239.20 20811.50
    -16 2 3 o 6006.81 6293.05
    -14 2 3 o 47044.10 44897.90
    -12 2 3 o 8116.18 8067.94
    -10 2 3 o 8791.98 8091.27
    -8 2 3 o 1827.24 1747.20
    -6 2 3 o 45929.40 45395.60
    -4 2 3 o 72559.70 74449.40
    -2 2 3 o 274.90 323.94
    0 2 3 o 37288.70 38540.90
    2 2 3 o 15319.00 15923.90
    4 2 3 o 1001.94 848.93
    6 2 3 o 16152.80 16276.30
    8 2 3 o 3949.88 3869.08
    10 2 3 o 97537.00 98615.70
    12 2 3 o 4763.73 4907.18
    14 2 3 o 2119.62 2260.43
    16 2 3 o 3612.28 3196.73
    18 2 3 o 13257.30 14287.00
    20 2 3 o 1578.26 1781.81
    22 2 3 o 1569.82 1586.24
    24 2 3 < 241.14 450.56
    26 2 3 < -176.03 142.43
    -25 3 3 < 216.42 60.84
    -23 3 3 o 12769.60 13734.00
    -21 3 3 o 11375.20 12150.80
    -19 3 3 < -235.71 19.37
    -17 3 3 o 985.06 899.96
    -15 3 3 o 4984.37 5865.16
    -13 3 3 o 26678.00 31406.80
    -11 3 3 < 168.20 172.29
    -9 3 3 o 7885.89 8158.97
    -7 3 3 o 28916.30 28686.10
    -5 3 3 o 27802.30 27552.10
    -3 3 3 o 31978.20 31978.50
    -1 3 3 o 31397.10 32154.80
    1 3 3 < 99.47 24.37
    3 3 3 o 17183.70 17465.60
    5 3 3 < 126.00 97.89
    7 3 3 o 12901.00 13021.50
    9 3 3 o 7761.70 8378.46
    11 3 3 o 24950.80 27436.80
    13 3 3 o 744.52 682.73
    15 3 3 o 11568.70 12239.30
    17 3 3 o 9991.05 10701.00
    19 3 3 o 2275.16 2792.18
    21 3 3 < 282.13 93.52
    23 3 3 o 1099.00 843.47
    -22 4 3 < 314.08 445.30
    -20 4 3 < 564.87 1258.45
    -18 4 3 o 7135.94 9328.68
    -16 4 3 o 2763.47 3207.30
    -14 4 3 o 15047.80 16692.70
    -12 4 3 o 3650.86 3682.22
    -10 4 3 o 3110.71 2735.06
    -8 4 3 o 660.72 861.71
    -6 4 3 o 15872.50 15495.30
    -4 4 3 o 25803.80 24416.70
    -2 4 3 o 401.50 415.85
    0 4 3 o 10401.60 10282.30
    2 4 3 o 3817.25 3669.22
    4 4 3 < 206.78 144.69
    6 4 3 o 4304.35 4323.42
    8 4 3 o 1449.86 1536.55
    10 4 3 o 38181.60 36895.80
    12 4 3 o 2242.60 2104.05
    14 4 3 o 1001.34 908.96
    16 4 3 o 876.54 925.93
    18 4 3 o 5317.14 6054.70
    20 4 3 < 705.34 995.97
    -17 5 3 < 6.63 137.51
    -15 5 3 o 2106.96 2614.97
    -13 5 3 o 9238.08 8742.54
    -11 5 3 < 0.00 270.48
    -9 5 3 o 2389.10 2448.27
    -7 5 3 o 10156.20 9697.40
    -5 5 3 o 8360.33 7557.06
    -3 5 3 o 9007.19 8730.52
    -1 5 3 o 9265.82 7782.45
    1 5 3 < -265.86 73.06
    3 5 3 o 3849.20 3864.63
    5 5 3 < 60.29 166.87
    7 5 3 o 4974.72 4477.59
    9 5 3 o 2821.94 2906.57
    11 5 3 o 9466.57 9476.15
    13 5 3 < 217.63 327.96
    -30 0 4 < -442.49 77.91
    -28 0 4 o 3112.52 3121.52
    -26 0 4 < -246.57 126.62
    -24 0 4 o 3892.61 3722.01
    -22 0 4 o 20293.20 19726.90
    -20 0 4 o 20686.20 19779.60
    -18 0 4 o 43714.50 42967.50
    -16 0 4 o 9716.15 9584.08
    -14 0 4 o 14111.50 13799.40
    -12 0 4 o 400.29 354.85
    -10 0 4 o 352.67 292.42
    -8 0 4 o 157354.00 155374.00
    -6 0 4 o 116393.00 120377.00
    -4 0 4 o 19292.40 18883.30
    -2 0 4 o 62908.70 60930.80
    0 0 4 o 4259.14 4411.44
    2 0 4 o 114950.00 121413.00
    4 0 4 o 10870.00 10815.40
    6 0 4 o 16811.70 16848.90
    8 0 4 o 2073.20 1812.81
    10 0 4 < 49.43 56.46
    12 0 4 o 1363.05 1102.92
    14 0 4 < 249.58 277.30
    16 0 4 < 432.24 236.14
    18 0 4 o 27912.60 23480.00
    20 0 4 < 1093.57 944.51
    22 0 4 o 2976.88 2939.02
    24 0 4 o 3146.28 2534.01
    26 0 4 o 6433.62 5107.55
    -29 1 4 < -519.66 48.64
    -27 1 4 < 532.32 861.90
    -25 1 4 o 5652.93 6325.61
    -23 1 4 o 23850.00 24393.60
    -21 1 4 < 76.56 69.93
    -19 1 4 < 62.09 20.10
    -17 1 4 o 3035.35 3027.14
    -15 1 4 o 14399.70 13936.80
    -13 1 4 o 19320.20 18230.90
    -11 1 4 o 4538.26 4476.78
    -9 1 4 o 1088.75 988.62
    -7 1 4 o 12980.00 12567.70
    -5 1 4 o 9369.51 9449.92
    -3 1 4 o 2673.04 2849.25
    -1 1 4 o 7900.36 7930.09
    1 1 4 o 154312.00 165868.00
    3 1 4 o 138730.00 148381.00
    5 1 4 o 2659.78 2732.95
    7 1 4 o 7138.96 7332.08
    9 1 4 o 1565.00 1392.51
    11 1 4 < 32.55 9.79
    13 1 4 o 50175.30 50919.80
    15 1 4 o 35598.90 33565.00
    17 1 4 o 4345.95 4513.31
    19 1 4 o 5954.36 6265.73
    21 1 4 < 50.64 17.72
    23 1 4 o 3316.89 3541.52
    25 1 4 < 1051.37 541.83
    -28 2 4 < 1435.39 2384.69
    -26 2 4 < -33.16 102.87
    -24 2 4 o 2669.42 2844.96
    -22 2 4 o 13663.00 14820.60
    -20 2 4 o 13681.10 14654.80
    -18 2 4 o 30790.60 30396.50
    -16 2 4 o 7765.32 7071.84
    -14 2 4 o 9071.10 8823.54
    -12 2 4 o 382.21 309.67
    -10 2 4 o 241.14 172.52
    -8 2 4 o 94779.00 96879.40
    -6 2 4 o 77406.60 75808.10
    -4 2 4 o 10844.70 10848.10
    -2 2 4 o 35586.90 36478.00
    0 2 4 o 3008.23 3107.17
    2 2 4 o 71024.30 72056.90
    4 2 4 o 5074.80 5423.37
    6 2 4 o 10562.50 10370.00
    8 2 4 o 924.77 948.50
    10 2 4 < 89.22 36.13
    12 2 4 o 909.70 868.29
    14 2 4 < 66.31 119.28
    16 2 4 < 225.47 254.78
    18 2 4 o 18185.00 17880.90
    20 2 4 o 621.54 638.81
    22 2 4 o 2272.14 2016.22
    24 2 4 o 1527.62 1865.23
    -25 3 4 o 2987.73 3564.18
    -23 3 4 o 13875.20 14544.50
    -21 3 4 < 141.67 35.10
    -19 3 4 < 66.92 23.77
    -17 3 4 o 1964.09 1641.70
    -15 3 4 o 6277.49 6920.62
    -13 3 4 o 7289.07 7998.59
    -11 3 4 o 1758.52 1801.58
    -9 3 4 o 235.71 178.25
    -7 3 4 o 5549.84 5074.70
    -5 3 4 o 3829.91 4214.08
    -3 3 4 o 1780.82 1792.51
    -1 3 4 o 3764.20 3785.73
    1 3 4 o 77802.70 76797.40
    3 3 4 o 59791.90 60085.30
    5 3 4 o 835.55 714.33
    7 3 4 o 3038.37 3086.71
    9 3 4 o 429.83 505.99
    11 3 4 < 191.10 6.00
    13 3 4 o 23626.30 24943.70
    15 3 4 o 16622.40 17443.50
    17 3 4 o 2592.86 2811.33
    19 3 4 o 3212.59 3445.63
    21 3 4 < -179.65 6.40
    23 3 4 o 1705.46 2183.61
    -22 4 4 o 5819.92 6794.85
    -20 4 4 o 5900.10 6773.34
    -18 4 4 o 10897.10 11993.60
    -16 4 4 o 2867.16 3137.62
    -14 4 4 o 2292.04 2731.06
    -12 4 4 < 115.14 289.52
    -10 4 4 < -149.51 122.18
    -8 4 4 o 33029.60 32382.40
    -6 4 4 o 27605.70 27528.60
    -4 4 4 o 3210.78 3123.48
    -2 4 4 o 12890.20 12417.90
    0 4 4 o 1903.20 1625.75
    2 4 4 o 23661.30 22620.50
    4 4 4 o 1082.12 1092.97
    6 4 4 o 2833.40 2893.25
    8 4 4 < 147.10 222.78
    10 4 4 < 195.93 4.30
    12 4 4 o 718.60 611.04
    14 4 4 < -159.15 21.76
    16 4 4 < -37.98 275.50
    18 4 4 o 8585.20 8481.41
    -15 5 4 o 2197.99 2258.23
    -13 5 4 o 1727.17 2354.40
    -11 5 4 < 40.99 244.74
    -9 5 4 < -62.70 75.85
    -7 5 4 o 2072.60 1522.77
    -5 5 4 o 1374.50 1216.53
    -3 5 4 o 1341.95 916.73
    -1 5 4 < 1513.76 1300.44
    1 5 4 o 26509.80 25000.70
    3 5 4 o 16957.00 15620.60
    5 5 4 < 53.05 67.59
    7 5 4 < 898.85 623.38
    9 5 4 < -62.70 47.11
    11 5 4 < 101.28 4.88
    13 5 4 o 7764.72 7348.52
    -30 0 5 < -871.12 144.29
    -28 0 5 < 362.31 415.06
    -26 0 5 o 2348.10 1829.30
    -24 0 5 < 594.41 698.21
    -22 0 5 o 13534.60 12727.00
    -20 0 5 o 4963.87 5391.08
    -18 0 5 o 2691.73 2736.35
    -16 0 5 o 34356.50 32800.20
    -14 0 5 o 6834.52 6220.61
    -12 0 5 o 43701.30 42324.60
    -10 0 5 o 2680.88 2115.60
    -8 0 5 o 80938.10 84893.20
    -6 0 5 o 35603.20 35654.00
    -4 0 5 o 16370.40 17330.70
    -2 0 5 o 2257.68 2459.25
    0 0 5 o 56006.60 61149.30
    2 0 5 o 7689.36 7889.18
    4 0 5 o 27420.70 28029.10
    6 0 5 o 13956.60 14001.80
    8 0 5 o 79718.00 79370.30
    10 0 5 o 6345.61 6143.34
    12 0 5 o 6044.18 5346.89
    14 0 5 o 872.93 959.75
    16 0 5 o 14546.20 14018.70
    18 0 5 o 29839.90 27416.10
    20 0 5 o 2079.84 2133.78
    22 0 5 < -89.82 28.96
    24 0 5 < 45.21 319.19
    26 0 5 < 503.38 834.77
    -29 1 5 o 4122.29 5469.23
    -27 1 5 o 4683.55 5420.83
    -25 1 5 < 109.12 77.17
    -23 1 5 o 3469.41 3910.20
    -21 1 5 o 1788.06 1895.76
    -19 1 5 < 81.99 9.16
    -17 1 5 o 32216.90 32606.90
    -15 1 5 o 94798.30 94471.90
    -13 1 5 o 10996.00 10876.00
    -11 1 5 o 491.93 462.76
    -9 1 5 o 3324.72 3441.37
    -7 1 5 < 55.46 73.10
    -5 1 5 o 22063.70 23608.60
    -3 1 5 o 607.07 717.91
    -1 1 5 o 91148.00 96529.70
    1 1 5 o 46930.70 50885.90
    3 1 5 o 14435.30 15043.30
    5 1 5 o 15261.80 15579.90
    7 1 5 o 179.65 95.37
    9 1 5 o 48522.20 47052.10
    11 1 5 o 9878.31 10312.90
    13 1 5 o 2168.45 2252.14
    15 1 5 o 3093.23 3030.38
    17 1 5 o 3041.99 3298.66
    19 1 5 o 7220.34 6200.85
    21 1 5 o 9365.89 8951.24
    23 1 5 o 4855.96 4653.85
    25 1 5 < 669.16 936.57
    -28 2 5 < 478.66 327.00
    -26 2 5 < 1185.20 1575.34
    -24 2 5 < 217.03 407.58
    -22 2 5 o 9025.88 9087.64
    -20 2 5 o 3855.23 4058.33
    -18 2 5 o 1870.04 1990.35
    -16 2 5 o 22939.70 23495.80
    -14 2 5 o 4579.25 4571.54
    -12 2 5 o 28630.60 28522.60
    -10 2 5 o 1029.67 1036.51
    -8 2 5 o 55561.10 54711.10
    -6 2 5 o 23520.20 23831.90
    -4 2 5 o 10967.70 10730.90
    -2 2 5 o 1726.56 1649.45
    0 2 5 o 34205.10 36623.90
    2 2 5 o 5828.96 6027.80
    4 2 5 o 19179.70 19757.20
    6 2 5 o 10523.40 10462.70
    8 2 5 o 51174.80 52888.20
    10 2 5 o 4024.63 4524.74
    12 2 5 o 3755.16 3892.65
    14 2 5 o 672.78 643.64
    16 2 5 o 8670.20 9656.10
    18 2 5 o 20123.20 19770.10
    20 2 5 o 1313.01 1590.05
    22 2 5 < 109.12 27.82
    24 2 5 < -200.15 221.93
    -25 3 5 < -686.65 79.63
    -23 3 5 o 2137.71 2289.87
    -21 3 5 o 925.98 971.57
    -19 3 5 < -154.33 23.41
    -17 3 5 o 15552.90 17063.20
    -15 3 5 o 47109.80 50180.20
    -13 3 5 o 5507.64 5739.28
    -11 3 5 < 81.99 43.21
    -9 3 5 o 1478.19 1288.76
    -7 3 5 < 89.22 58.81
    -5 3 5 o 10897.70 10759.30
    -3 3 5 o 235.71 289.22
    -1 3 5 o 39961.20 40193.30
    1 3 5 o 21328.30 21392.70
    3 3 5 o 5664.39 5639.36
    5 3 5 o 6426.99 6692.19
    7 3 5 < 53.65 196.10
    9 3 5 o 23502.70 23103.30
    11 3 5 o 5405.16 5726.53
    13 3 5 o 1539.68 1628.28
    15 3 5 o 1157.47 1364.28
    17 3 5 o 2335.44 2424.31
    19 3 5 o 2840.63 3176.60
    21 3 5 o 5152.57 5582.26
    -22 4 5 o 4098.78 3547.91
    -20 4 5 o 1611.42 1845.52
    -18 4 5 < 1478.19 964.86
    -14 4 5 o 1771.78 2244.82
    -12 4 5 o 10957.40 11363.10
    -10 4 5 < 255.01 151.28
    -8 4 5 o 18291.70 18929.20
    -6 4 5 o 9117.52 9396.24
    -4 4 5 o 4496.06 3994.07
    -2 4 5 o 883.18 779.72
    0 4 5 o 11261.30 10852.80
    2 4 5 o 3457.35 3372.87
    4 4 5 o 9578.70 8150.29
    6 4 5 o 6292.56 5337.46
    8 4 5 o 20439.10 19025.60
    10 4 5 o 1859.79 2334.55
    12 4 5 o 1675.32 1496.12
    14 4 5 < 393.66 224.79
    16 4 5 o 3759.38 3469.22
    18 4 5 o 8086.64 8077.88
    -15 5 5 o 16750.80 17611.30
    -13 5 5 o 1496.88 1952.02
    -11 5 5 < -519.05 9.82
    -9 5 5 < -21.10 187.81
    -7 5 5 < 347.85 111.44
    -5 5 5 o 2490.38 2350.58
    -3 5 5 < 621.54 189.84
    -1 5 5 o 11049.70 11180.90
    1 5 5 o 5177.89 5462.77
    3 5 5 o 1443.22 1232.59
    5 5 5 o 1928.52 1612.36
    7 5 5 < 552.21 104.33
    9 5 5 o 8113.17 7365.06
    11 5 5 o 2746.59 2235.65
    -28 0 6 < 29.54 101.54
    -26 0 6 < 141.07 269.37
    -24 0 6 o 24027.20 24319.90
    -22 0 6 o 549.20 633.50
    -20 0 6 o 728.24 753.85
    -18 0 6 o 13546.10 13340.60
    -16 0 6 o 343.62 271.86
    -14 0 6 o 28781.30 29036.80
    -12 0 6 o 1595.14 1628.52
    -10 0 6 o 41638.90 40905.90
    -8 0 6 o 14240.50 15081.80
    -6 0 6 o 17732.90 18050.80
    -4 0 6 o 20727.20 21701.00
    -2 0 6 o 59319.90 61311.90
    0 0 6 o 33176.70 34923.40
    2 0 6 o 789.13 691.03
    4 0 6 o 134969.00 136513.00
    6 0 6 o 22975.20 22908.10
    8 0 6 o 11503.00 11517.40
    10 0 6 o 4531.03 4282.65
    12 0 6 o 2263.70 2126.79
    14 0 6 o 4062.61 3759.02
    16 0 6 o 10790.40 10317.80
    18 0 6 o 1651.81 1351.87
    20 0 6 < -40.39 19.93
    22 0 6 < -274.30 101.90
    24 0 6 < 170.00 5.03
    -29 1 6 o 10724.70 11018.20
    -27 1 6 < 352.07 737.50
    -25 1 6 o 7190.20 6979.65
    -23 1 6 o 1486.03 1566.33
    -21 1 6 o 4455.07 4217.04
    -19 1 6 o 13079.50 12980.40
    -17 1 6 < 66.92 4.13
    -15 1 6 o 1537.27 1517.62
    -13 1 6 o 32066.20 32210.40
    -11 1 6 o 44046.70 44326.90
    -9 1 6 o 14968.80 15046.00
    -7 1 6 o 47209.80 48486.40
    -5 1 6 o 7703.83 7643.30
    -3 1 6 o 338.20 383.08
    -1 1 6 o 19373.80 20692.30
    1 1 6 o 15146.00 15803.60
    3 1 6 o 12523.00 13232.30
    5 1 6 o 21756.30 22851.70
    7 1 6 o 28333.40 28294.80
    9 1 6 o 12470.60 12337.00
    11 1 6 o 561.25 551.12
    13 1 6 < 182.06 171.88
    15 1 6 o 932.61 807.72
    17 1 6 o 2305.30 1816.84
    19 1 6 < -156.74 259.38
    21 1 6 o 18406.20 17493.40
    23 1 6 < 248.38 672.70
    -28 2 6 < -402.70 83.24
    -26 2 6 < 297.81 195.44
    -24 2 6 o 17713.00 18376.90
    -22 2 6 o 400.90 433.86
    -20 2 6 o 636.61 605.42
    -18 2 6 o 9978.99 9664.34
    -16 2 6 < 382.81 218.49
    -14 2 6 o 20803.80 19750.30
    -12 2 6 o 1176.76 1405.13
    -10 2 6 o 26893.80 28527.00
    -8 2 6 o 11387.90 11201.90
    -6 2 6 o 10707.80 11571.90
    -4 2 6 o 14259.80 14817.80
    -2 2 6 o 39358.90 42255.20
    0 2 6 o 21328.30 22726.30
    2 2 6 o 731.86 695.62
    4 2 6 o 86212.50 90196.30
    6 2 6 o 14443.10 14522.70
    8 2 6 o 7960.04 7796.11
    10 2 6 o 2862.94 3084.91
    12 2 6 o 2080.44 1569.10
    14 2 6 o 3152.91 2917.10
    16 2 6 o 7343.93 7390.53
    18 2 6 o 1182.79 1233.85
    20 2 6 < -58.48 24.78
    22 2 6 < -308.66 47.26
    -25 3 6 o 3820.87 4344.81
    -23 3 6 < 995.31 889.04
    -21 3 6 o 2670.63 3130.52
    -19 3 6 o 5570.34 6672.47
    -17 3 6 < 68.72 5.11
    -15 3 6 o 815.05 764.94
    -13 3 6 o 15304.60 15678.70
    -11 3 6 o 23325.50 21297.10
    -9 3 6 o 8440.51 7925.67
    -7 3 6 o 23267.60 22508.80
    -5 3 6 o 3120.36 3082.13
    -3 3 6 < 183.87 233.44
    -1 3 6 o 9550.96 9383.05
    1 3 6 o 8272.32 8619.31
    3 3 6 o 5238.17 5167.04
    5 3 6 o 9695.05 9246.01
    7 3 6 o 16231.20 15742.90
    9 3 6 o 7607.37 6866.97
    11 3 6 < 157.95 224.42
    13 3 6 < 114.54 115.70
    15 3 6 < 355.08 446.04
    17 3 6 o 956.72 1003.50
    19 3 6 < -8.44 67.48
    -20 4 6 < 396.68 341.88
    -18 4 6 o 3676.18 4323.39
    -14 4 6 o 6683.81 6673.09
    -12 4 6 < 394.26 752.67
    -10 4 6 o 11040.00 12002.00
    -8 4 6 o 5943.51 5224.74
    -6 4 6 o 3967.36 4037.20
    -4 4 6 o 5931.45 6353.98
    -2 4 6 o 16692.30 15963.40
    0 4 6 o 8345.26 8306.91
    2 4 6 o 890.41 721.84
    4 4 6 o 34747.70 32688.60
    6 4 6 o 5149.55 4413.52
    8 4 6 o 2844.85 2757.64
    10 4 6 o 939.84 1157.22
    12 4 6 o 1185.81 737.45
    14 4 6 o 1669.29 1505.80
    16 4 6 o 3767.21 3003.10
    -13 5 6 o 4095.77 4768.78
    -11 5 6 o 5884.43 6415.94
    -9 5 6 o 2242.00 2932.66
    -7 5 6 o 8048.66 7565.50
    -5 5 6 < 1110.45 644.23
    -3 5 6 < -291.18 134.82
    -1 5 6 o 2990.74 2526.18
    1 5 6 o 4556.35 3463.54
    3 5 6 < 850.02 822.91
    5 5 6 o 1968.31 2154.75
    7 5 6 o 5265.90 6104.80
    9 5 6 o 2804.46 2422.77
    -28 0 7 o 3527.88 4639.63
    -26 0 7 < 7.84 152.61
    -24 0 7 o 8428.46 8121.53
    -22 0 7 o 3718.99 3589.46
    -20 0 7 o 7377.69 7183.84
    -18 0 7 o 5256.86 5264.41
    -16 0 7 o 2186.54 2401.42
    -14 0 7 o 2210.05 2032.78
    -12 0 7 o 1923.09 2016.96
    -10 0 7 o 32293.50 32578.80
    -8 0 7 o 76386.60 73511.20
    -6 0 7 o 3317.49 3427.45
    -4 0 7 o 7240.84 7446.35
    -2 0 7 o 30701.40 32365.70
    0 0 7 o 366.53 188.19
    2 0 7 o 30120.80 31985.90
    4 0 7 o 9040.35 9634.26
    6 0 7 o 11372.20 11515.90
    8 0 7 < 109.12 70.06
    10 0 7 o 6457.13 6229.31
    12 0 7 o 49945.60 47539.60
    14 0 7 < -1.21 52.06
    16 0 7 o 6382.98 6542.83
    18 0 7 o 3538.73 3162.39
    20 0 7 < -26.53 364.02
    22 0 7 < 128.41 482.39
    -27 1 7 o 10482.40 11882.70
    -25 1 7 o 3480.26 3733.61
    -23 1 7 o 4766.14 4228.22
    -21 1 7 o 20074.30 20385.60
    -19 1 7 o 1596.95 1412.72
    -17 1 7 o 2264.91 2035.24
    -15 1 7 o 8087.24 8123.51
    -13 1 7 o 43839.30 45017.90
    -11 1 7 o 56177.90 57530.80
    -9 1 7 o 1258.15 1281.73
    -7 1 7 < 160.96 87.21
    -5 1 7 o 36514.10 38244.10
    -3 1 7 o 7856.35 8189.19
    -1 1 7 o 342.42 311.03
    1 1 7 o 233.30 156.19
    3 1 7 o 676.40 630.47
    5 1 7 o 16514.50 17362.30
    7 1 7 o 1451.06 1406.25
    9 1 7 o 59565.30 58817.90
    11 1 7 o 9455.11 8678.27
    13 1 7 o 5350.30 5312.22
    15 1 7 o 587.78 586.47
    17 1 7 o 558.24 472.61
    19 1 7 < 336.99 477.22
    21 1 7 < 183.27 210.19
    -26 2 7 < -207.98 103.07
    -24 2 7 o 6861.65 6566.10
    -22 2 7 o 3117.34 2737.77
    -20 2 7 o 5953.75 5476.66
    -18 2 7 o 3472.42 3715.25
    -16 2 7 o 2011.11 1929.84
    -14 2 7 o 1818.20 1514.38
    -12 2 7 o 1517.98 1500.76
    -10 2 7 o 21746.00 21820.10
    -8 2 7 o 45702.10 49509.60
    -6 2 7 o 1962.88 2201.27
    -4 2 7 o 4760.11 5017.24
    -2 2 7 o 19901.30 21832.40
    0 2 7 < 99.47 75.66
    2 2 7 o 19997.20 21262.70
    4 2 7 o 7453.65 7521.34
    6 2 7 o 7351.77 7535.96
    8 2 7 < 189.29 117.00
    10 2 7 o 4514.75 4408.20
    12 2 7 o 35486.20 35388.60
    14 2 7 < -25.32 58.46
    16 2 7 o 5236.96 4771.70
    18 2 7 o 2134.09 2506.21
    20 2 7 < -30.75 287.77
    -23 3 7 o 2059.34 2437.36
    -21 3 7 o 11031.00 11685.50
    -19 3 7 o 924.77 736.34
    -17 3 7 o 1213.54 1248.38
    -15 3 7 o 4620.85 4662.24
    -13 3 7 o 25465.60 25231.50
    -11 3 7 o 31032.30 28355.50
    -9 3 7 o 1300.95 1136.64
    -7 3 7 < 151.32 91.74
    -5 3 7 o 20146.70 20202.10
    -3 3 7 o 3798.56 4080.53
    -1 3 7 < 233.91 192.40
    1 3 7 < 1.81 72.63
    3 3 7 o 585.37 563.38
    5 3 7 o 7787.63 7966.30
    7 3 7 < 397.28 443.37
    9 3 7 o 31641.20 30329.70
    11 3 7 o 3762.99 4483.77
    13 3 7 o 3155.32 2691.15
    15 3 7 < 297.20 198.11
    17 3 7 < 686.65 363.99
    -18 4 7 o 1220.77 1420.74
    -14 4 7 < -61.49 664.19
    -12 4 7 < 677.00 695.99
    -10 4 7 o 7902.17 8157.87
    -8 4 7 o 18785.40 17399.70
    -6 4 7 < 717.39 828.57
    -4 4 7 o 2394.52 1948.33
    -2 4 7 o 8859.50 8873.73
    0 4 7 < -47.02 2.26
    2 4 7 o 7270.38 7212.07
    4 4 7 o 4369.46 3868.92
    6 4 7 o 2002.07 2256.82
    8 4 7 < 108.51 290.40
    10 4 7 o 1947.21 1839.17
    12 4 7 o 20468.60 16096.80
    14 4 7 < 536.54 57.46
    -11 5 7 o 7798.48 8314.25
    -7 5 7 < 716.19 60.61
    -5 5 7 o 7480.78 7318.56
    -3 5 7 < 1202.69 1301.09
    -1 5 7 < 1050.17 127.99
    1 5 7 < -382.21 98.59
    3 5 7 < 808.42 326.30
    5 5 7 o 2597.08 2244.98
    -28 0 8 o 4515.96 4588.52
    -26 0 8 < 129.01 89.28
    -24 0 8 < 283.94 553.70
    -22 0 8 o 39800.80 40854.60
    -20 0 8 o 3799.77 3867.87
    -18 0 8 o 3847.39 3915.61
    -16 0 8 o 9755.33 9025.45
    -14 0 8 o 466.00 446.00
    -12 0 8 < 22.91 44.18
    -10 0 8 o 394.26 394.72
    -8 0 8 o 1265.38 1243.76
    -6 0 8 o 9845.76 10910.00
    -4 0 8 o 992.90 739.08
    -2 0 8 o 6437.24 6747.29
    0 0 8 o 32808.30 33947.00
    2 0 8 o 19483.50 20068.30
    4 0 8 o 8354.91 8818.23
    6 0 8 o 4789.05 4891.29
    8 0 8 o 1102.01 932.94
    10 0 8 < -46.42 144.57
    12 0 8 o 13501.40 12797.70
    14 0 8 o 12545.90 10919.20
    16 0 8 < 138.05 246.01
    18 0 8 o 12698.40 11419.00
    -27 1 8 < 824.10 942.30
    -25 1 8 < 19.29 34.43
    -23 1 8 o 1300.95 1578.59
    -21 1 8 o 878.35 825.55
    -19 1 8 o 17904.70 17365.70
    -17 1 8 o 11287.20 11438.90
    -15 1 8 o 229.08 203.99
    -13 1 8 < 129.01 33.21
    -11 1 8 o 762.00 832.97
    -9 1 8 < 33.16 11.05
    -7 1 8 o 8931.23 9121.07
    -5 1 8 o 155936.00 167232.00
    -3 1 8 o 334.58 309.64
    -1 1 8 o 4110.24 4387.98
    1 1 8 o 12265.00 12377.50
    3 1 8 o 10581.20 11008.10
    5 1 8 o 25899.10 26345.60
    7 1 8 o 306.25 272.28
    9 1 8 o 204.97 122.16
    11 1 8 o 462.99 574.99
    13 1 8 o 633.60 579.38
    15 1 8 o 1051.37 1109.81
    17 1 8 o 8521.90 7720.40
    19 1 8 o 3116.74 2903.86
    21 1 8 < -699.91 4.57
    -26 2 8 < 22.91 53.59
    -24 2 8 < 156.74 371.45
    -22 2 8 o 28759.60 30846.30
    -20 2 8 o 2913.58 2974.98
    -18 2 8 o 2868.97 2890.73
    -16 2 8 o 7018.99 6730.82
    -14 2 8 < 305.04 282.39
    -12 2 8 < 186.88 50.03
    -10 2 8 < 211.00 239.00
    -8 2 8 o 972.40 1093.15
    -6 2 8 o 6985.83 7165.31
    -4 2 8 o 824.10 646.04
    -2 2 8 o 4827.63 4837.16
    0 2 8 o 22452.60 23411.40
    2 2 8 o 13221.10 13621.60
    4 2 8 o 7381.31 6755.02
    6 2 8 o 3271.67 3309.37
    8 2 8 o 755.97 537.65
    10 2 8 < 96.46 85.43
    12 2 8 o 9200.11 9296.67
    14 2 8 o 9195.28 8207.47
    16 2 8 < 186.88 249.07
    18 2 8 o 8440.51 8387.52
    -23 3 8 < 792.75 776.60
    -21 3 8 < 272.49 374.79
    -19 3 8 o 10113.40 10698.90
    -17 3 8 o 6377.56 6074.05
    -15 3 8 < 31.95 85.52
    -13 3 8 < 31.35 27.12
    -11 3 8 o 345.43 381.55
    -9 3 8 < -44.01 4.20
    -7 3 8 o 5857.30 5426.92
    -5 3 8 o 86498.20 84869.20
    -3 3 8 < 352.67 261.09
    -1 3 8 o 2717.05 2835.20
    1 3 8 o 6922.54 6142.88
    3 3 8 o 7058.18 7037.28
    5 3 8 o 12811.80 12783.10
    7 3 8 < 490.72 275.00
    9 3 8 < 266.46 152.29
    11 3 8 < 217.03 198.34
    13 3 8 < 399.69 404.90
    15 3 8 < 968.78 543.53
    17 3 8 o 4540.07 4478.07
    -18 4 8 < 868.10 1259.33
    -12 4 8 < -479.87 61.15
    -10 4 8 < 8.44 83.24
    -8 4 8 < 745.73 976.73
    -6 4 8 o 2051.50 2410.28
    -4 4 8 < 595.62 414.04
    -2 4 8 o 2316.15 2151.12
    0 4 8 o 8867.33 8807.13
    2 4 8 o 4955.43 4917.15
    4 4 8 o 3954.70 3291.49
    6 4 8 o 1355.81 1411.19
    8 4 8 < 138.05 100.10
    10 4 8 < 26.53 24.84
    12 4 8 o 4110.24 3845.89
    -7 5 8 o 2372.22 2194.94
    -5 5 8 o 32516.00 27448.60
    -3 5 8 < -25.92 179.80
    -1 5 8 < 1674.12 1409.91
    1 5 8 o 3700.90 1894.91
    -26 0 9 < 687.85 273.58
    -24 0 9 o 713.78 909.48
    -22 0 9 o 6698.27 6078.53
    -20 0 9 o 3684.62 3594.87
    -18 0 9 < -78.37 20.36
    -16 0 9 o 4544.29 4441.53
    -14 0 9 o 99058.00 98613.40
    -12 0 9 o 2703.79 2755.64
    -10 0 9 o 3468.20 3528.17
    -8 0 9 o 331.57 298.63
    -6 0 9 o 529.30 594.25
    -4 0 9 o 7516.34 8372.96
    -2 0 9 o 13092.10 14381.50
    0 0 9 o 34975.00 41134.50
    2 0 9 o 2268.53 1933.37
    4 0 9 o 264.65 239.78
    6 0 9 o 2484.35 2483.58
    8 0 9 o 3014.86 3195.04
    10 0 9 < 67.52 18.81
    12 0 9 < 193.51 124.54
    14 0 9 o 1364.25 2056.51
    16 0 9 < -173.02 144.31
    -25 1 9 o 1956.85 2330.07
    -23 1 9 o 8048.66 7326.71
    -21 1 9 < 217.03 122.77
    -19 1 9 o 15182.20 15277.10
    -17 1 9 o 5617.97 6163.41
    -15 1 9 o 482.28 579.08
    -13 1 9 < -9.04 97.81
    -11 1 9 o 1990.61 2158.85
    -9 1 9 o 4491.24 4445.54
    -7 1 9 o 1765.75 1676.70
    -5 1 9 o 4399.00 4812.86
    -3 1 9 o 2989.54 2978.64
    -1 1 9 o 506.39 494.18
    1 1 9 o 1464.93 1675.70
    3 1 9 o 49207.70 47728.50
    5 1 9 o 8221.08 7905.87
    7 1 9 o 7497.05 6986.48
    9 1 9 o 10806.10 10479.20
    11 1 9 o 12693.00 12348.20
    13 1 9 o 5601.69 6273.37
    15 1 9 o 2679.67 3379.61
    17 1 9 o 2862.94 2879.68
    19 1 9 o 1370.88 2150.09
    -24 2 9 o 471.43 657.50
    -22 2 9 o 5122.42 4959.96
    -20 2 9 o 2950.95 2638.23
    -18 2 9 < -2.41 42.83
    -16 2 9 o 3430.22 3248.98
    -14 2 9 o 70556.40 72875.40
    -12 2 9 o 2288.42 2207.83
    -10 2 9 o 2412.01 2571.71
    -8 2 9 < 161.56 155.60
    -6 2 9 < 347.85 394.75
    -4 2 9 o 6045.39 6121.67
    -2 2 9 o 8845.63 10060.50
    0 2 9 o 28798.80 29894.50
    2 2 9 o 1191.23 1249.90
    4 2 9 < 203.76 101.98
    6 2 9 o 1557.77 1533.36
    8 2 9 o 2137.71 2009.45
    10 2 9 < 129.61 26.38
    12 2 9 < 17.48 87.80
    14 2 9 o 1580.67 1686.66
    16 2 9 < -131.42 97.75
    -21 3 9 < -124.19 70.60
    -19 3 9 o 8488.74 8371.49
    -17 3 9 o 3693.67 3567.30
    -15 3 9 < 491.93 323.18
    -13 3 9 < 92.24 69.09
    -11 3 9 o 1452.27 1664.06
    -9 3 9 o 2401.15 2206.92
    -7 3 9 o 1096.59 1143.81
    -5 3 9 o 2442.75 2256.31
    -3 3 9 o 1831.46 1952.87
    -1 3 9 < 366.53 289.89
    1 3 9 o 959.14 930.34
    3 3 9 o 26961.90 25237.50
    5 3 9 o 3987.26 3431.64
    7 3 9 o 3664.13 3650.61
    9 3 9 o 7777.98 6453.21
    11 3 9 o 7475.95 7281.24
    13 3 9 o 4052.36 3694.79
    -6 4 9 < 1369.07 163.20
    -4 4 9 o 2296.26 2487.52
    -2 4 9 o 3614.69 3663.53
    0 4 9 o 14115.80 13176.30
    2 4 9 < 477.46 412.86
    4 4 9 < 47.63 18.20
    6 4 9 < -68.12 372.38
    8 4 9 < 610.69 493.58
    -26 0 10 < -30.75 10.30
    -24 0 10 o 1461.31 2118.59
    -22 0 10 o 944.06 1150.91
    -20 0 10 < -46.42 92.53
    -18 0 10 o 6941.22 6222.30
    -16 0 10 o 4609.40 4472.99
    -14 0 10 o 12235.50 11320.20
    -12 0 10 o 1357.02 1563.74
    -10 0 10 o 6326.92 6189.92
    -8 0 10 o 18825.80 19346.80
    -6 0 10 o 12194.50 13172.30
    -4 0 10 o 13652.20 12265.20
    -2 0 10 o 3705.72 3431.16
    0 0 10 o 1697.02 1874.09
    2 0 10 o 24305.70 24183.60
    4 0 10 o 3085.99 3474.07
    6 0 10 o 6629.55 6791.63
    8 0 10 o 22963.80 22862.00
    10 0 10 o 2131.08 1980.04
    -25 1 10 < 187.49 296.48
    -23 1 10 o 7532.62 6774.04
    -21 1 10 o 5285.80 5789.11
    -19 1 10 o 550.40 552.88
    -17 1 10 o 4355.60 4501.88
    -15 1 10 o 2440.34 2384.11
    -13 1 10 o 1258.15 1454.88
    -11 1 10 o 18535.20 17947.30
    -9 1 10 o 24210.50 24708.60
    -7 1 10 < 179.05 118.04
    -5 1 10 o 613.70 691.24
    -3 1 10 o 2941.91 2648.84
    -1 1 10 o 17539.30 17112.00
    1 1 10 o 4326.66 4388.49
    3 1 10 o 1412.48 1341.95
    5 1 10 o 8965.60 9303.55
    7 1 10 o 1154.46 1056.29
    9 1 10 o 1235.84 1230.23
    11 1 10 o 1794.08 1591.95
    13 1 10 < -30.14 137.57
    15 1 10 o 1546.92 2079.12
    17 1 10 < 487.10 269.95
    -22 2 10 o 1010.38 850.01
    -20 2 10 < -130.22 105.64
    -18 2 10 o 4781.81 4814.21
    -16 2 10 o 3222.24 3317.86
    -14 2 10 o 8612.33 8501.33
    -12 2 10 o 1347.97 1173.47
    -10 2 10 o 4400.81 4806.09
    -8 2 10 o 12903.40 13671.40
    -6 2 10 o 9207.34 10456.10
    -4 2 10 o 8713.61 8997.38
    -2 2 10 o 3102.87 2756.55
    0 2 10 o 1674.72 1417.53
    2 2 10 o 18511.70 17788.20
    4 2 10 o 2764.67 2689.36
    6 2 10 o 4650.99 4799.25
    8 2 10 o 18275.40 16576.20
    10 2 10 o 1729.58 1329.09
    12 2 10 < 160.36 251.82
    14 2 10 < -167.59 1.87
    -19 3 10 o 394.26 413.36
    -17 3 10 o 2884.04 2897.97
    -15 3 10 o 1236.45 1286.86
    -13 3 10 o 878.35 645.44
    -11 3 10 o 10080.30 9476.25
    -9 3 10 o 13625.60 13392.20
    -7 3 10 < 78.37 115.68
    -5 3 10 < 157.34 290.62
    -3 3 10 o 1536.67 1545.22
    -1 3 10 o 10499.90 9220.06
    1 3 10 o 2941.91 2655.33
    3 3 10 o 1082.12 756.03
    5 3 10 o 6625.33 6160.78
    7 3 10 < 698.70 479.68
    9 3 10 < -65.11 463.37
    11 3 10 < 769.84 674.67
    -6 4 10 o 5476.30 5773.94
    -4 4 10 o 3844.38 4014.79
    -2 4 10 o 2075.01 1558.03
    0 4 10 < 438.88 643.82
    2 4 10 o 8585.80 7803.94
    4 4 10 o 2386.08 1299.03
    -24 0 11 < 50.04 156.20
    -22 0 11 < -55.46 185.82
    -20 0 11 o 6109.89 5407.96
    -18 0 11 o 1239.46 1512.95
    -16 0 11 < 141.67 367.76
    -14 0 11 o 481.68 708.34
    -12 0 11 o 11102.70 11258.00
    -10 0 11 o 17174.60 16762.80
    -8 0 11 o 15152.70 15083.00
    -6 0 11 o 9995.87 10116.80
    -4 0 11 o 5201.40 5268.75
    -2 0 11 o 865.69 1065.17
    0 0 11 o 1058.00 938.79
    2 0 11 < 109.72 160.70
    4 0 11 o 9313.44 9536.80
    6 0 11 o 7078.67 7166.42
    -23 1 11 o 8933.04 9246.27
    -21 1 11 o 554.62 368.09
    -19 1 11 o 11884.00 11574.10
    -17 1 11 o 5171.86 4784.26
    -15 1 11 o 1918.27 2067.47
    -13 1 11 o 7141.97 7290.65
    -11 1 11 o 6169.57 6197.77
    -9 1 11 o 4438.19 4305.73
    -7 1 11 o 6108.69 6570.41
    -5 1 11 o 3801.58 3758.10
    -3 1 11 o 1070.06 1086.52
    -1 1 11 o 3434.44 3012.14
    1 1 11 o 2217.89 1898.25
    3 1 11 o 305.04 333.50
    5 1 11 o 14121.80 12981.20
    7 1 11 < 54.86 2.31
    9 1 11 o 1291.91 1262.29
    11 1 11 o 956.12 1593.95
    13 1 11 o 8014.90 7925.76
    -22 2 11 < 36.77 109.20
    -20 2 11 o 4804.72 4310.06
    -18 2 11 o 1288.90 1087.37
    -16 2 11 < 353.87 235.08
    -14 2 11 < 502.78 513.49
    -12 2 11 o 9393.62 8727.25
    -10 2 11 o 12142.00 12633.00
    -8 2 11 o 9976.58 11225.90
    -6 2 11 o 6609.05 7157.00
    -4 2 11 o 4183.18 3841.88
    -2 2 11 o 754.77 718.14
    0 2 11 o 1007.36 695.25
    2 2 11 < 148.30 84.72
    4 2 11 o 7222.15 7008.54
    6 2 11 o 5602.29 5777.94
    8 2 11 < 535.93 356.73
    10 2 11 o 9289.33 8340.67
    12 2 11 < 1455.88 2107.48
    -17 3 11 o 2959.39 2782.40
    -15 3 11 o 1164.71 1443.55
    -13 3 11 o 4191.02 4389.92
    -11 3 11 o 4076.48 3851.12
    -9 3 11 o 2583.82 2633.69
    -7 3 11 o 3313.87 3810.01
    -5 3 11 o 1832.06 1674.45
    -3 3 11 < -430.43 469.77
    -1 3 11 o 2047.28 1975.10
    1 3 11 o 1571.63 1165.41
    3 3 11 < 368.34 184.29
    5 3 11 o 7035.87 7040.54
    7 3 11 < 135.04 0.90
    -4 4 11 < 1812.77 1669.34
    -2 4 11 < -670.97 234.38
    -22 0 12 < -34.36 38.81
    -20 0 12 o 4552.73 4618.61
    -18 0 12 o 4402.02 4446.36
    -16 0 12 o 2119.02 1760.00
    -14 0 12 < -118.76 39.76
    -12 0 12 < -18.09 147.27
    -10 0 12 o 632.39 549.39
    -8 0 12 o 862.68 805.51
    -6 0 12 < 475.65 236.17
    -4 0 12 o 32051.20 29467.20
    -2 0 12 o 6003.19 5978.46
    0 0 12 o 586.57 554.89
    2 0 12 o 557.03 617.50
    4 0 12 o 2618.18 2322.46
    6 0 12 o 1163.50 1022.71
    -21 1 12 o 5360.55 4831.65
    -19 1 12 o 3963.74 4077.08
    -17 1 12 o 2910.56 2798.17
    -15 1 12 o 1140.59 964.37
    -13 1 12 o 7506.70 6905.22
    -11 1 12 o 6246.74 5516.02
    -9 1 12 < 245.96 179.03
    -7 1 12 o 4487.62 4625.39
    -5 1 12 o 4006.55 3714.36
    -3 1 12 o 19356.30 18283.80
    -1 1 12 < 45.82 27.89
    1 1 12 o 5838.01 5617.56
    3 1 12 o 878.35 626.00
    5 1 12 o 2307.71 2239.94
    -18 2 12 o 3286.74 3428.43
    -16 2 12 < 601.04 1212.89
    -14 2 12 < 8.44 33.87
    -12 2 12 < 75.96 93.73
    -10 2 12 < 238.73 366.93
    -8 2 12 o 595.01 542.34
    -6 2 12 < 518.45 209.56
    -4 2 12 o 24478.20 22590.00
    -2 2 12 o 4555.74 4460.12
    0 2 12 o 482.88 528.17
    2 2 12 < 213.41 492.39
    4 2 12 o 1905.61 1813.14
    6 2 12 o 1250.31 883.01
    8 2 12 o 4232.01 5568.76
    -11 3 12 o 2953.97 3255.71
    -9 3 12 < -88.62 62.86
    -7 3 12 o 3211.39 2943.04
    -5 3 12 o 2500.62 2468.44
    -3 3 12 o 12292.70 10620.80
    -1 3 12 < -227.27 11.06
    1 3 12 o 3648.45 3235.38
    3 3 12 < 303.23 330.77
    -18 0 13 o 1021.83 1162.31
    -16 0 13 o 1130.35 1203.74
    -14 0 13 < 648.07 833.90
    -12 0 13 o 3618.31 3528.49
    -10 0 13 o 1534.86 1508.17
    -8 0 13 < -220.04 28.99
    -6 0 13 o 4104.81 4109.65
    -4 0 13 < 488.91 367.20
    -2 0 13 o 891.01 1024.23
    0 0 13 o 469.62 439.74
    2 0 13 < -83.19 30.54
    4 0 13 o 4572.62 4555.16
    -17 1 13 o 2779.74 2543.01
    -15 1 13 < 74.15 63.96
    -13 1 13 o 18596.10 17828.10
    -11 1 13 o 5841.62 5735.59
    -9 1 13 o 1214.74 1115.70
    -7 1 13 o 993.50 793.48
    -5 1 13 o 1719.93 1547.38
    -3 1 13 < 238.13 128.40
    -1 1 13 o 6313.05 5961.23
    1 1 13 o 7222.15 7094.27
    3 1 13 o 3929.38 3728.97
    5 1 13 o 3345.22 3010.43
    -12 2 13 o 2686.91 2815.33
    -10 2 13 o 1144.81 1078.02
    -8 2 13 < 165.78 29.44
    -6 2 13 o 2907.55 3094.08
    -4 2 13 < 175.43 253.18
    -2 2 13 o 896.44 800.83
    0 2 13 o 352.67 310.34
    2 2 13 < 1.81 33.14
    4 2 13 o 4073.46 3585.32
    -12 0 14 o 2401.76 2310.99
    -10 0 14 o 1504.72 1642.60
    -8 0 14 o 3143.26 2733.80
    -6 0 14 o 6193.69 5521.53
    -4 0 14 o 1796.50 1981.79
    -2 0 14 o 3196.31 2453.54
    0 0 14 o 917.54 1001.95
    2 0 14 o 3167.98 2735.81
    -11 1 14 < -188.09 0.12
    -9 1 14 o 2966.03 2496.12
    -7 1 14 o 2858.72 2961.25
    -5 1 14 o 3375.96 3156.05
    -3 1 14 o 1305.17 1366.87
    -1 1 14 o 6125.57 6027.39
    1 1 14 o 225.47 209.84
_refine_special_details     ?
_reflns_number_total     1537
_reflns_number_gt     1181
_reflns_threshold_expression     'I>3\s(I)'
_refine_ls_structure_factor_coef     F
_refine_ls_R_factor_all     0.0463
_refine_ls_R_factor_gt     0.0302
_refine_ls_wR_factor_gt     0.0297
_refine_ls_wR_factor_ref     0.0308
_refine_ls_goodness_of_fit_ref     1.34
_refine_ls_restrained_S_all     ?
_refine_ls_number_reflns     1537
_refine_ls_number_parameters     50
_refine_ls_number_restraints     0
_refine_ls_number_constraints     4
_refine_ls_hydrogen_treatment     ?
_refine_ls_weighting_scheme     sigma
_refine_ls_weighting_details     'w=1/(\s^2^(F)+0.0001F^2^)'
_refine_ls_shift/su_max     0.0026
_refine_ls_shift/su_mean     0.0008
_refine_diff_density_max     1.41
_refine_diff_density_min     -1.69
_refine_ls_extinction_method     'none'
_refine_ls_extinction_coef     ?
_refine_ls_abs_structure_details     ?
_refine_ls_abs_structure_Flack     ?
_refine_ls_abs_structure_Rogers     ?
loop_
    _atom_type_symbol
    _atom_type_scat_dispersion_real
    _atom_type_scat_dispersion_imag
    _atom_type_scat_source
    Cr 0.3209 0.6236 'International Tables Vol C tables 4.2.6.8 and 6.1.1.1'
    In -0.7276 1.3100 'International Tables Vol C tables 4.2.6.8 and 6.1.1.1'
    Se -0.0929 2.2259 'International Tables Vol C tables 4.2.6.8 and 6.1.1.1'
    Tl -2.8358 9.6688 'International Tables Vol C tables 4.2.6.8 and 6.1.1.1'
_computing_data_collection
;
APEX2 (Bruker, 2004)
;
_computing_cell_refinement
;
SAINT (Bruker, 2004)
;
_computing_data_reduction
;
SAINT (Bruker, 2004)
;
_computing_structure_solution
;
SUPERFLIP (Palatinus & Chapuis, 2007)
;
_computing_structure_refinement
;
JANA2006 (Pet\<r\'i\<cek <i>et al.</i>,  2014)
;
_computing_molecular_graphics
;
DIAMOND (Brandenburg & Putz, 2014)
;
_computing_publication_material
;
JANA2006 (Pet\<r\'i\<cek <i>et al.</i>,  2014) and publCIF (Westrip,
2010)
;
loop_
    _atom_site_type_symbol
    _atom_site_label
    _atom_site_fract_x
    _atom_site_fract_y
    _atom_site_fract_z
    _atom_site_U_iso_or_equiv
    _atom_site_adp_type
    _atom_site_calc_flag
    _atom_site_refinement_flags
    _atom_site_occupancy
    _atom_site_disorder_assembly
    _atom_site_disorder_group
    Tl Tl1 0.46491(5) 0 0.52551(8) 0.0407(3) Uani d . 0.4631(16) . .
    Tl Tl2 0 0.5 0.5 0.032(2) Uiso d . 0.074(3) . .
    In In1 0 0 0 0.0155(2) Uani d . 0.811(5) . .
    Cr Cr 0 0 0 0.0155(2) Uani d . 0.189(5) . .
    In In2 0.28034(3) 0 0.66298(5) 0.02131(15) Uani d . 1 . .
    In In3 0.36250(2) 0 0.10972(5) 0.02052(15) Uani d . 1 . .
    Se Se1 0.24067(3) 0 0.15323(6) 0.01295(17) Uani d . 1 . .
    Se Se2 0.16279(4) 0 0.47058(7) 0.0197(2) Uani d . 1 . .
    Se Se3 0.58556(3) 0 0.11945(6) 0.01640(19) Uani d . 1 . .
    Se Se4 0.06189(3) 0 0.76833(7) 0.01829(19) Uani d . 1 . .
loop_
    _atom_site_aniso_label
    _atom_site_aniso_U_11
    _atom_site_aniso_U_22
    _atom_site_aniso_U_33
    _atom_site_aniso_U_12
    _atom_site_aniso_U_13
    _atom_site_aniso_U_23
    _atom_site_aniso_type_symbol
    Tl1 0.0434(6) 0.0352(4) 0.0376(4) 0 -0.0058(3) 0 Tl
    In1 0.0110(4) 0.0129(4) 0.0240(4) 0 0.0069(3) 0 In
    Cr 0.0110(4) 0.0129(4) 0.0240(4) 0 0.0069(3) 0 Cr
    In2 0.0346(3) 0.0138(2) 0.01692(19) 0 0.00868(19) 0 In
    In3 0.0158(2) 0.0166(2) 0.0327(3) 0 0.01323(19) 0 In
    Se1 0.0129(3) 0.0129(3) 0.0142(3) 0 0.0053(2) 0 Se
    Se2 0.0256(4) 0.0174(3) 0.0183(3) 0 0.0094(2) 0 Se
    Se3 0.0121(3) 0.0179(3) 0.0187(3) 0 0.0019(2) 0 Se
    Se4 0.0189(3) 0.0153(3) 0.0204(3) 0 0.0035(2) 0 Se
loop_
    _geom_bond_atom_site_label_1
    _geom_bond_atom_site_label_2
    _geom_bond_site_symmetry_1
    _geom_bond_site_symmetry_2
    _geom_bond_distance
    _geom_bond_publ_flag
    Tl1 Tl1 . 1_545 3.9754(8) ?
    Tl1 Tl1 . 1_565 3.9754(8) ?
    Tl1 Tl1 . 2_656 1.5654(15) ?
    Tl1 Tl2 . 5_545 0.7827(11) ?
    Tl1 Se2 . 6_546 3.2249(11) ?
    Tl1 Se2 . 6_556 3.2249(11) ?
    Tl1 Se3 . 2_656 3.7369(13) ?
    Tl1 Se4 . 5_545 3.3558(9) ?
    Tl1 Se4 . 5_555 3.3558(9) ?
    Tl1 Se4 . 6_546 3.4010(9) ?
    Tl1 Se4 . 6_556 3.4010(9) ?
    Tl2 Tl2 . 1_545 3.9754(8) ?
    Tl2 Tl2 . 1_565 3.9754(8) ?
    Tl2 Se2 . . 3.8489(8) ?
    Tl2 Se2 . 1_565 3.8489(8) ?
    Tl2 Se2 . 2_556 3.8489(8) ?
    Tl2 Se2 . 2_566 3.8489(8) ?
    Tl2 Se4 . . 3.2865(7) ?
    Tl2 Se4 . 1_565 3.2865(7) ?
    Tl2 Se4 . 2_556 3.2865(7) ?
    Tl2 Se4 . 2_566 3.2865(7) ?
    In1 In1 . 1_545 3.9754(8) ?
    In1 In1 . 1_565 3.9754(8) ?
    In1 Cr . 1_545 3.9754(8) ?
    In1 Cr . . 0 ?
    In1 Cr . 1_565 3.9754(8) ?
    In1 In3 . 5_445 3.6941(6) ?
    In1 In3 . 5_455 3.6941(6) ?
    In1 In3 . 6_545 3.6941(6) ?
    In1 In3 . 6_555 3.6941(6) ?
    In1 Se3 . 5_445 2.7122(5) ?
    In1 Se3 . 5_455 2.7122(5) ?
    In1 Se3 . 6_545 2.7122(5) ?
    In1 Se3 . 6_555 2.7122(5) ?
    In1 Se4 . 1_554 2.7460(8) ?
    In1 Se4 . 2_556 2.7460(8) ?
    Cr Cr . 1_545 3.9754(8) ?
    Cr Cr . 1_565 3.9754(8) ?
    Cr In3 . 5_445 3.6941(6) ?
    Cr In3 . 5_455 3.6941(6) ?
    Cr In3 . 6_545 3.6941(6) ?
    Cr In3 . 6_555 3.6941(6) ?
    Cr Se3 . 5_445 2.7122(5) ?
    Cr Se3 . 5_455 2.7122(5) ?
    Cr Se3 . 6_545 2.7122(5) ?
    Cr Se3 . 6_555 2.7122(5) ?
    Cr Se4 . 1_554 2.7460(8) ?
    Cr Se4 . 2_556 2.7460(8) ?
    In2 In2 . 1_545 3.9754(8) ?
    In2 In2 . 1_565 3.9754(8) ?
    In2 In2 . 6_546 3.6944(8) ?
    In2 In2 . 6_556 3.6944(8) ?
    In2 Se1 . 6_546 2.7433(6) ?
    In2 Se1 . 6_556 2.7433(6) ?
    In2 Se2 . . 2.6644(9) ?
    In2 Se2 . 6_546 2.7286(7) ?
    In2 Se2 . 6_556 2.7286(7) ?
    In2 Se3 . 2_656 3.0300(9) ?
    In3 In3 . 1_545 3.9754(8) ?
    In3 In3 . 1_565 3.9754(8) ?
    In3 Se1 . . 2.5328(9) ?
    In3 Se1 . 6_545 3.5227(7) ?
    In3 Se1 . 6_555 3.5227(7) ?
    In3 Se3 . 2_655 2.6080(9) ?
    In3 Se4 . 6_546 2.6186(6) ?
    In3 Se4 . 6_556 2.6186(6) ?
    Se1 Se1 . 1_545 3.9754(8) ?
    Se1 Se1 . 1_565 3.9754(8) ?
    Se1 Se1 . 6_545 3.6278(9) ?
    Se1 Se1 . 6_555 3.6278(9) ?
    Se1 Se2 . . 3.6795(11) ?
    Se1 Se3 . 5_445 3.6207(9) ?
    Se1 Se3 . 5_455 3.6207(9) ?
    Se2 Se2 . 1_545 3.9754(8) ?
    Se2 Se2 . 1_565 3.9754(8) ?
    Se2 Se2 . 6_546 3.9294(10) ?
    Se2 Se2 . 6_556 3.9294(10) ?
    Se2 Se3 . 5_445 3.9432(9) ?
    Se2 Se3 . 5_455 3.9432(9) ?
    Se2 Se4 . . 3.8022(11) ?
    Se3 Se3 . 1_545 3.9754(8) ?
    Se3 Se3 . 1_565 3.9754(8) ?
    Se3 Se3 . 2_655 3.6905(11) ?
    Se3 Se4 . 5_544 3.8558(10) ?
    Se3 Se4 . 5_554 3.8558(10) ?
    Se3 Se4 . 6_546 3.8633(10) ?
    Se3 Se4 . 6_556 3.8633(10) ?
    Se4 Se4 . 1_545 3.9754(8) ?
    Se4 Se4 . 1_565 3.9754(8) ?
loop_
    _geom_angle_atom_site_label_1
    _geom_angle_atom_site_label_2
    _geom_angle_atom_site_label_3
    _geom_angle_site_symmetry_1
    _geom_angle_site_symmetry_2
    _geom_angle_site_symmetry_3
    _geom_angle
    _geom_angle_publ_flag
    Tl1 Tl1 Tl1 1_545 . 1_565 180.0(5) ?
    Tl1 Tl1 Tl1 1_545 . 2_656 90.00(2) ?
    Tl1 Tl1 Tl2 1_545 . 5_545 90.00(2) ?
    Tl1 Tl1 Se2 1_545 . 6_546 51.949(18) ?
    Tl1 Tl1 Se2 1_545 . 6_556 128.05(3) ?
    Tl1 Tl1 Se3 1_545 . 2_656 90.000(18) ?
    Tl1 Tl1 Se4 1_545 . 5_545 53.678(14) ?
    Tl1 Tl1 Se4 1_545 . 5_555 126.32(2) ?
    Tl1 Tl1 Se4 1_545 . 6_546 54.236(14) ?
    Tl1 Tl1 Se4 1_545 . 6_556 125.76(2) ?
    Tl1 Tl1 Tl1 1_565 . 2_656 90.00(2) ?
    Tl1 Tl1 Tl2 1_565 . 5_545 90.00(2) ?
    Tl1 Tl1 Se2 1_565 . 6_546 128.05(3) ?
    Tl1 Tl1 Se2 1_565 . 6_556 51.949(18) ?
    Tl1 Tl1 Se3 1_565 . 2_656 90.000(18) ?
    Tl1 Tl1 Se4 1_565 . 5_545 126.32(2) ?
    Tl1 Tl1 Se4 1_565 . 5_555 53.678(14) ?
    Tl1 Tl1 Se4 1_565 . 6_546 125.76(2) ?
    Tl1 Tl1 Se4 1_565 . 6_556 54.236(14) ?
    Tl1 Tl1 Se2 2_656 . 6_546 138.86(2) ?
    Tl1 Tl1 Se2 2_656 . 6_556 138.86(2) ?
    Tl1 Tl1 Se3 2_656 . 2_656 134.67(5) ?
    Tl1 Tl1 Se4 2_656 . 5_545 78.22(4) ?
    Tl1 Tl1 Se4 2_656 . 5_555 78.22(4) ?
    Tl1 Tl1 Se4 2_656 . 6_546 75.00(4) ?
    Tl1 Tl1 Se4 2_656 . 6_556 75.00(4) ?
    Tl2 Tl1 Se2 5_545 . 6_546 138.86(3) ?
    Tl2 Tl1 Se2 5_545 . 6_556 138.86(3) ?
    Tl2 Tl1 Se3 5_545 . 2_656 134.67(7) ?
    Tl2 Tl1 Se4 5_545 . 5_545 78.22(5) ?
    Tl2 Tl1 Se4 5_545 . 5_555 78.22(5) ?
    Tl2 Tl1 Se4 5_545 . 6_546 75.00(5) ?
    Tl2 Tl1 Se4 5_545 . 6_556 75.00(5) ?
    Se2 Tl1 Se2 6_546 . 6_556 76.10(3) ?
    Se2 Tl1 Se3 6_546 . 2_656 68.55(2) ?
    Se2 Tl1 Se4 6_546 . 5_545 88.171(18) ?
    Se2 Tl1 Se4 6_546 . 5_555 134.29(3) ?
    Se2 Tl1 Se4 6_546 . 6_546 69.98(2) ?
    Se2 Tl1 Se4 6_546 . 6_556 112.22(3) ?
    Se2 Tl1 Se3 6_556 . 2_656 68.55(2) ?
    Se2 Tl1 Se4 6_556 . 5_545 134.29(3) ?
    Se2 Tl1 Se4 6_556 . 5_555 88.171(18) ?
    Se2 Tl1 Se4 6_556 . 6_546 112.22(3) ?
    Se2 Tl1 Se4 6_556 . 6_556 69.98(2) ?
    Se3 Tl1 Se4 2_656 . 5_545 65.75(2) ?
    Se3 Tl1 Se4 2_656 . 5_555 65.75(2) ?
    Se3 Tl1 Se4 2_656 . 6_546 136.79(2) ?
    Se3 Tl1 Se4 2_656 . 6_556 136.79(2) ?
    Se4 Tl1 Se4 5_545 . 5_555 72.64(2) ?
    Se4 Tl1 Se4 5_545 . 6_546 101.558(16) ?
    Se4 Tl1 Se4 5_545 . 6_556 153.22(4) ?
    Se4 Tl1 Se4 5_555 . 6_546 153.22(4) ?
    Se4 Tl1 Se4 5_555 . 6_556 101.558(16) ?
    Se4 Tl1 Se4 6_546 . 6_556 71.529(19) ?
    Tl1 Tl2 Tl1 5_455 . 6_556 180.0(5) ?
    Tl1 Tl2 Tl2 5_455 . 1_545 90 ?
    Tl1 Tl2 Tl2 5_455 . 1_565 90 ?
    Tl1 Tl2 Se2 5_455 . . 146.55(2) ?
    Tl1 Tl2 Se2 5_455 . 1_565 146.55(2) ?
    Tl1 Tl2 Se2 5_455 . 2_556 33.45(2) ?
    Tl1 Tl2 Se2 5_455 . 2_566 33.45(2) ?
    Tl1 Tl2 Se4 5_455 . . 88.30(5) ?
    Tl1 Tl2 Se4 5_455 . 1_565 88.30(5) ?
    Tl1 Tl2 Se4 5_455 . 2_556 91.70(5) ?
    Tl1 Tl2 Se4 5_455 . 2_566 91.70(5) ?
    Tl1 Tl2 Tl2 6_556 . 1_545 90 ?
    Tl1 Tl2 Tl2 6_556 . 1_565 90 ?
    Tl1 Tl2 Se2 6_556 . . 33.45(2) ?
    Tl1 Tl2 Se2 6_556 . 1_565 33.45(2) ?
    Tl1 Tl2 Se2 6_556 . 2_556 146.55(2) ?
    Tl1 Tl2 Se2 6_556 . 2_566 146.55(2) ?
    Tl1 Tl2 Se4 6_556 . . 91.70(5) ?
    Tl1 Tl2 Se4 6_556 . 1_565 91.70(5) ?
    Tl1 Tl2 Se4 6_556 . 2_556 88.30(5) ?
    Tl1 Tl2 Se4 6_556 . 2_566 88.30(5) ?
    Tl2 Tl2 Tl2 1_545 . 1_565 180.0(5) ?
    Tl2 Tl2 Se2 1_545 . . 58.907(6) ?
    Tl2 Tl2 Se2 1_545 . 1_565 121.093(6) ?
    Tl2 Tl2 Se2 1_545 . 2_556 58.907(6) ?
    Tl2 Tl2 Se2 1_545 . 2_566 121.093(6) ?
    Tl2 Tl2 Se4 1_545 . . 52.785(7) ?
    Tl2 Tl2 Se4 1_545 . 1_565 127.215(7) ?
    Tl2 Tl2 Se4 1_545 . 2_556 52.785(7) ?
    Tl2 Tl2 Se4 1_545 . 2_566 127.215(7) ?
    Tl2 Tl2 Se2 1_565 . . 121.093(6) ?
    Tl2 Tl2 Se2 1_565 . 1_565 58.907(6) ?
    Tl2 Tl2 Se2 1_565 . 2_556 121.093(6) ?
    Tl2 Tl2 Se2 1_565 . 2_566 58.907(6) ?
    Tl2 Tl2 Se4 1_565 . . 127.215(7) ?
    Tl2 Tl2 Se4 1_565 . 1_565 52.785(7) ?
    Tl2 Tl2 Se4 1_565 . 2_556 127.215(7) ?
    Tl2 Tl2 Se4 1_565 . 2_566 52.785(7) ?
    Se2 Tl2 Se2 . . 1_565 62.186(10) ?
    Se2 Tl2 Se2 . . 2_556 117.814(10) ?
    Se2 Tl2 Se2 . . 2_566 180.0(5) ?
    Se2 Tl2 Se4 . . . 63.828(16) ?
    Se2 Tl2 Se4 . . 1_565 100.580(14) ?
    Se2 Tl2 Se4 . . 2_556 79.420(14) ?
    Se2 Tl2 Se4 . . 2_566 116.172(16) ?
    Se2 Tl2 Se2 1_565 . 2_556 180.0(5) ?
    Se2 Tl2 Se2 1_565 . 2_566 117.814(10) ?
    Se2 Tl2 Se4 1_565 . . 100.580(14) ?
    Se2 Tl2 Se4 1_565 . 1_565 63.828(16) ?
    Se2 Tl2 Se4 1_565 . 2_556 116.172(16) ?
    Se2 Tl2 Se4 1_565 . 2_566 79.420(14) ?
    Se2 Tl2 Se2 2_556 . 2_566 62.186(10) ?
    Se2 Tl2 Se4 2_556 . . 79.420(14) ?
    Se2 Tl2 Se4 2_556 . 1_565 116.172(16) ?
    Se2 Tl2 Se4 2_556 . 2_556 63.828(16) ?
    Se2 Tl2 Se4 2_556 . 2_566 100.580(14) ?
    Se2 Tl2 Se4 2_566 . . 116.172(16) ?
    Se2 Tl2 Se4 2_566 . 1_565 79.420(14) ?
    Se2 Tl2 Se4 2_566 . 2_556 100.580(14) ?
    Se2 Tl2 Se4 2_566 . 2_566 63.828(16) ?
    Se4 Tl2 Se4 . . 1_565 74.429(12) ?
    Se4 Tl2 Se4 . . 2_556 105.571(12) ?
    Se4 Tl2 Se4 . . 2_566 180.0(5) ?
    Se4 Tl2 Se4 1_565 . 2_556 180.0(5) ?
    Se4 Tl2 Se4 1_565 . 2_566 105.571(12) ?
    Se4 Tl2 Se4 2_556 . 2_566 74.429(12) ?
    In1 In1 In1 1_545 . 1_565 180.0(5) ?
    In1 In1 In3 1_545 . 5_445 57.447(5) ?
    In1 In1 In3 1_545 . 5_455 122.553(5) ?
    In1 In1 In3 1_545 . 6_545 57.447(5) ?
    In1 In1 In3 1_545 . 6_555 122.553(5) ?
    In1 In1 Se3 1_545 . 5_445 42.872(10) ?
    In1 In1 Se3 1_545 . 5_455 137.128(10) ?
    In1 In1 Se3 1_545 . 6_545 42.872(10) ?
    In1 In1 Se3 1_545 . 6_555 137.128(10) ?
    In1 In1 Se4 1_545 . 1_554 90 ?
    In1 In1 Se4 1_545 . 2_556 90 ?
    In1 In1 Cr 1_565 . 1_545 180.0(5) ?
    In1 In1 In3 1_565 . 5_445 122.553(5) ?
    In1 In1 In3 1_565 . 5_455 57.447(5) ?
    In1 In1 In3 1_565 . 6_545 122.553(5) ?
    In1 In1 In3 1_565 . 6_555 57.447(5) ?
    In1 In1 Se3 1_565 . 5_445 137.128(10) ?
    In1 In1 Se3 1_565 . 5_455 42.872(10) ?
    In1 In1 Se3 1_565 . 6_545 137.128(10) ?
    In1 In1 Se3 1_565 . 6_555 42.872(10) ?
    In1 In1 Se4 1_565 . 1_554 90 ?
    In1 In1 Se4 1_565 . 2_556 90 ?
    Cr In1 Cr 1_545 . 1_565 180.0(5) ?
    Cr In1 In3 1_545 . 5_445 57.447(5) ?
    Cr In1 In3 1_545 . 5_455 122.553(5) ?
    Cr In1 In3 1_545 . 6_545 57.447(5) ?
    Cr In1 In3 1_545 . 6_555 122.553(5) ?
    Cr In1 Se3 1_545 . 5_445 42.872(10) ?
    Cr In1 Se3 1_545 . 5_455 137.128(10) ?
    Cr In1 Se3 1_545 . 6_545 42.872(10) ?
    Cr In1 Se3 1_545 . 6_555 137.128(10) ?
    Cr In1 In3 1_565 . 5_445 122.553(5) ?
    Cr In1 In3 1_565 . 5_455 57.447(5) ?
    Cr In1 In3 1_565 . 6_545 122.553(5) ?
    Cr In1 In3 1_565 . 6_555 57.447(5) ?
    Cr In1 Se3 1_565 . 5_445 137.128(10) ?
    Cr In1 Se3 1_565 . 5_455 42.872(10) ?
    Cr In1 Se3 1_565 . 6_545 137.128(10) ?
    Cr In1 Se3 1_565 . 6_555 42.872(10) ?
    In3 In1 In3 5_445 . 5_455 65.105(9) ?
    In3 In1 In3 5_445 . 6_545 114.895(9) ?
    In3 In1 In3 5_445 . 6_555 180.0(5) ?
    In3 In1 Se3 5_445 . 5_445 85.411(15) ?
    In3 In1 Se3 5_445 . 5_455 135.128(16) ?
    In3 In1 Se3 5_445 . 6_545 44.872(16) ?
    In3 In1 Se3 5_445 . 6_555 94.589(15) ?
    In3 In1 Se4 5_445 . 1_554 134.936(11) ?
    In3 In1 Se4 5_445 . 2_556 45.064(11) ?
    In3 In1 In3 5_455 . 6_545 180.0(5) ?
    In3 In1 In3 5_455 . 6_555 114.895(9) ?
    In3 In1 Se3 5_455 . 5_445 135.128(16) ?
    In3 In1 Se3 5_455 . 5_455 85.411(15) ?
    In3 In1 Se3 5_455 . 6_545 94.589(15) ?
    In3 In1 Se3 5_455 . 6_555 44.872(16) ?
    In3 In1 Se4 5_455 . 1_554 134.936(11) ?
    In3 In1 Se4 5_455 . 2_556 45.064(11) ?
    In3 In1 In3 6_545 . 6_555 65.105(9) ?
    In3 In1 Se3 6_545 . 5_445 44.872(16) ?
    In3 In1 Se3 6_545 . 5_455 94.589(15) ?
    In3 In1 Se3 6_545 . 6_545 85.411(15) ?
    In3 In1 Se3 6_545 . 6_555 135.128(16) ?
    In3 In1 Se4 6_545 . 1_554 45.064(11) ?
    In3 In1 Se4 6_545 . 2_556 134.936(11) ?
    In3 In1 Se3 6_555 . 5_445 94.589(15) ?
    In3 In1 Se3 6_555 . 5_455 44.872(16) ?
    In3 In1 Se3 6_555 . 6_545 135.128(16) ?
    In3 In1 Se3 6_555 . 6_555 85.411(15) ?
    In3 In1 Se4 6_555 . 1_554 45.064(11) ?
    In3 In1 Se4 6_555 . 2_556 134.936(11) ?
    Se3 In1 Se3 5_445 . 5_455 94.256(15) ?
    Se3 In1 Se3 5_445 . 6_545 85.744(15) ?
    Se3 In1 Se3 5_445 . 6_555 180.0(5) ?
    Se3 In1 Se4 5_445 . 1_554 89.889(17) ?
    Se3 In1 Se4 5_445 . 2_556 90.111(17) ?
    Se3 In1 Se3 5_455 . 6_545 180.0(5) ?
    Se3 In1 Se3 5_455 . 6_555 85.744(15) ?
    Se3 In1 Se4 5_455 . 1_554 89.889(17) ?
    Se3 In1 Se4 5_455 . 2_556 90.111(17) ?
    Se3 In1 Se3 6_545 . 6_555 94.256(15) ?
    Se3 In1 Se4 6_545 . 1_554 90.111(17) ?
    Se3 In1 Se4 6_545 . 2_556 89.889(17) ?
    Se3 In1 Se4 6_555 . 1_554 90.111(17) ?
    Se3 In1 Se4 6_555 . 2_556 89.889(17) ?
    In1 Cr In3 1_545 . 5_445 57.447(5) ?
    In1 Cr In3 1_545 . 5_455 122.553(5) ?
    In1 Cr In3 1_545 . 6_545 57.447(5) ?
    In1 Cr In3 1_545 . 6_555 122.553(5) ?
    In1 Cr Se3 1_545 . 5_445 42.872(10) ?
    In1 Cr Se3 1_545 . 5_455 137.128(10) ?
    In1 Cr Se3 1_545 . 6_545 42.872(10) ?
    In1 Cr Se3 1_545 . 6_555 137.128(10) ?
    In1 Cr In3 1_565 . 5_445 122.553(5) ?
    In1 Cr In3 1_565 . 5_455 57.447(5) ?
    In1 Cr In3 1_565 . 6_545 122.553(5) ?
    In1 Cr In3 1_565 . 6_555 57.447(5) ?
    In1 Cr Se3 1_565 . 5_445 137.128(10) ?
    In1 Cr Se3 1_565 . 5_455 42.872(10) ?
    In1 Cr Se3 1_565 . 6_545 137.128(10) ?
    In1 Cr Se3 1_565 . 6_555 42.872(10) ?
    Cr Cr Cr 1_545 . 1_565 180.0(5) ?
    Cr Cr In3 1_545 . 5_445 57.447(5) ?
    Cr Cr In3 1_545 . 5_455 122.553(5) ?
    Cr Cr In3 1_545 . 6_545 57.447(5) ?
    Cr Cr In3 1_545 . 6_555 122.553(5) ?
    Cr Cr Se3 1_545 . 5_445 42.872(10) ?
    Cr Cr Se3 1_545 . 5_455 137.128(10) ?
    Cr Cr Se3 1_545 . 6_545 42.872(10) ?
    Cr Cr Se3 1_545 . 6_555 137.128(10) ?
    Cr Cr In3 1_565 . 5_445 122.553(5) ?
    Cr Cr In3 1_565 . 5_455 57.447(5) ?
    Cr Cr In3 1_565 . 6_545 122.553(5) ?
    Cr Cr In3 1_565 . 6_555 57.447(5) ?
    Cr Cr Se3 1_565 . 5_445 137.128(10) ?
    Cr Cr Se3 1_565 . 5_455 42.872(10) ?
    Cr Cr Se3 1_565 . 6_545 137.128(10) ?
    Cr Cr Se3 1_565 . 6_555 42.872(10) ?
    In3 Cr In3 5_445 . 5_455 65.105(9) ?
    In3 Cr In3 5_445 . 6_545 114.895(9) ?
    In3 Cr In3 5_445 . 6_555 180.0(5) ?
    In3 Cr Se3 5_445 . 5_445 85.411(15) ?
    In3 Cr Se3 5_445 . 5_455 135.128(16) ?
    In3 Cr Se3 5_445 . 6_545 44.872(16) ?
    In3 Cr Se3 5_445 . 6_555 94.589(15) ?
    In3 Cr Se4 5_445 . 1_554 134.936(11) ?
    In3 Cr Se4 5_445 . 2_556 45.064(11) ?
    In3 Cr In3 5_455 . 6_545 180.0(5) ?
    In3 Cr In3 5_455 . 6_555 114.895(9) ?
    In3 Cr Se3 5_455 . 5_445 135.128(16) ?
    In3 Cr Se3 5_455 . 5_455 85.411(15) ?
    In3 Cr Se3 5_455 . 6_545 94.589(15) ?
    In3 Cr Se3 5_455 . 6_555 44.872(16) ?
    In3 Cr Se4 5_455 . 1_554 134.936(11) ?
    In3 Cr Se4 5_455 . 2_556 45.064(11) ?
    In3 Cr In3 6_545 . 6_555 65.105(9) ?
    In3 Cr Se3 6_545 . 5_445 44.872(16) ?
    In3 Cr Se3 6_545 . 5_455 94.589(15) ?
    In3 Cr Se3 6_545 . 6_545 85.411(15) ?
    In3 Cr Se3 6_545 . 6_555 135.128(16) ?
    In3 Cr Se4 6_545 . 1_554 45.064(11) ?
    In3 Cr Se4 6_545 . 2_556 134.936(11) ?
    In3 Cr Se3 6_555 . 5_445 94.589(15) ?
    In3 Cr Se3 6_555 . 5_455 44.872(16) ?
    In3 Cr Se3 6_555 . 6_545 135.128(16) ?
    In3 Cr Se3 6_555 . 6_555 85.411(15) ?
    In3 Cr Se4 6_555 . 1_554 45.064(11) ?
    In3 Cr Se4 6_555 . 2_556 134.936(11) ?
    Se3 Cr Se3 5_445 . 5_455 94.256(15) ?
    Se3 Cr Se3 5_445 . 6_545 85.744(15) ?
    Se3 Cr Se3 5_445 . 6_555 180.0(5) ?
    Se3 Cr Se4 5_445 . 1_554 89.889(17) ?
    Se3 Cr Se4 5_445 . 2_556 90.111(17) ?
    Se3 Cr Se3 5_455 . 6_545 180.0(5) ?
    Se3 Cr Se3 5_455 . 6_555 85.744(15) ?
    Se3 Cr Se4 5_455 . 1_554 89.889(17) ?
    Se3 Cr Se4 5_455 . 2_556 90.111(17) ?
    Se3 Cr Se3 6_545 . 6_555 94.256(15) ?
    Se3 Cr Se4 6_545 . 1_554 90.111(17) ?
    Se3 Cr Se4 6_545 . 2_556 89.889(17) ?
    Se3 Cr Se4 6_555 . 1_554 90.111(17) ?
    Se3 Cr Se4 6_555 . 2_556 89.889(17) ?
    In2 In2 In2 1_545 . 6_546 57.450(8) ?
    In2 In2 In2 1_545 . 6_556 122.550(12) ?
    In2 In2 Se1 1_545 . 6_546 43.568(12) ?
    In2 In2 Se1 1_545 . 6_556 136.432(19) ?
    In2 In2 Se2 1_545 . 6_546 43.241(14) ?
    In2 In2 Se2 1_545 . 6_556 136.76(2) ?
    In2 In2 Se3 1_545 . 2_656 90.000(9) ?
    In2 In2 In2 1_565 . 6_546 122.550(12) ?
    In2 In2 In2 1_565 . 6_556 57.450(8) ?
    In2 In2 Se1 1_565 . 6_546 136.432(19) ?
    In2 In2 Se1 1_565 . 6_556 43.568(12) ?
    In2 In2 Se2 1_565 . 6_546 136.76(2) ?
    In2 In2 Se2 1_565 . 6_556 43.241(14) ?
    In2 In2 In2 6_546 . 6_556 65.100(11) ?
    In2 In2 Se1 6_546 . 6_546 95.040(13) ?
    In2 In2 Se1 6_546 . 6_556 150.17(2) ?
    In2 In2 Se2 6_546 . . 47.491(14) ?
    In2 In2 Se2 6_546 . 6_546 46.041(16) ?
    In2 In2 Se2 6_546 . 6_556 95.149(19) ?
    In2 In2 Se3 6_546 . 2_656 132.304(17) ?
    In2 In2 Se1 6_556 . 6_546 150.17(2) ?
    In2 In2 Se1 6_556 . 6_556 95.040(13) ?
    In2 In2 Se2 6_556 . . 47.491(14) ?
    In2 In2 Se2 6_556 . 6_546 95.149(19) ?
    In2 In2 Se2 6_556 . 6_556 46.041(16) ?
    In2 In2 Se3 6_556 . 2_656 132.304(17) ?
    Se1 In2 Se1 6_546 . 6_556 92.86(2) ?
    Se1 In2 Se2 6_546 . . 102.70(2) ?
    Se1 In2 Se2 6_546 . 6_546 84.510(16) ?
    Se1 In2 Se2 6_546 . 6_556 163.74(3) ?
    Se1 In2 Se3 6_546 . 2_656 77.503(18) ?
    Se1 In2 Se2 6_556 . . 102.70(2) ?
    Se1 In2 Se2 6_556 . 6_546 163.74(3) ?
    Se1 In2 Se2 6_556 . 6_556 84.510(16) ?
    Se1 In2 Se3 6_556 . 2_656 77.503(18) ?
    Se2 In2 Se2 . . 6_546 93.53(2) ?
    Se2 In2 Se2 . . 6_556 93.53(2) ?
    Se2 In2 Se3 . . 2_656 179.70(3) ?
    Se2 In2 Se2 6_546 . 6_556 93.52(2) ?
    Se2 In2 Se3 6_546 . 2_656 86.26(2) ?
    Se2 In2 Se3 6_556 . 2_656 86.26(2) ?
    In1 In3 In1 5_545 . 5_555 65.105(11) ?
    In1 In3 Cr 5_545 . 5_545 0.0(5) ?
    In1 In3 Cr 5_545 . 5_555 65.105(11) ?
    In1 In3 In3 5_545 . 1_545 57.447(8) ?
    In1 In3 In3 5_545 . 1_565 122.553(14) ?
    In1 In3 Se1 5_545 . . 146.097(7) ?
    In1 In3 Se1 5_545 . 6_545 81.246(13) ?
    In1 In3 Se1 5_545 . 6_555 117.067(18) ?
    In1 In3 Se3 5_545 . 2_655 47.199(12) ?
    In1 In3 Se4 5_545 . 6_546 47.930(17) ?
    In1 In3 Se4 5_545 . 6_556 98.44(2) ?
    In1 In3 Cr 5_555 . 5_545 65.105(11) ?
    In1 In3 Cr 5_555 . 5_555 0.0(5) ?
    In1 In3 In3 5_555 . 1_545 122.553(14) ?
    In1 In3 In3 5_555 . 1_565 57.447(8) ?
    In1 In3 Se1 5_555 . . 146.097(7) ?
    In1 In3 Se1 5_555 . 6_545 117.067(18) ?
    In1 In3 Se1 5_555 . 6_555 81.246(13) ?
    In1 In3 Se3 5_555 . 2_655 47.199(12) ?
    In1 In3 Se4 5_555 . 6_546 98.44(2) ?
    In1 In3 Se4 5_555 . 6_556 47.930(17) ?
    Cr In3 Cr 5_545 . 5_555 65.105(11) ?
    Cr In3 In3 5_545 . 1_545 57.447(8) ?
    Cr In3 In3 5_545 . 1_565 122.553(14) ?
    Cr In3 Se1 5_545 . . 146.097(7) ?
    Cr In3 Se1 5_545 . 6_545 81.246(13) ?
    Cr In3 Se1 5_545 . 6_555 117.067(18) ?
    Cr In3 Se3 5_545 . 2_655 47.199(12) ?
    Cr In3 Se4 5_545 . 6_546 47.930(17) ?
    Cr In3 Se4 5_545 . 6_556 98.44(2) ?
    Cr In3 In3 5_555 . 1_545 122.553(14) ?
    Cr In3 In3 5_555 . 1_565 57.447(8) ?
    Cr In3 Se1 5_555 . . 146.097(7) ?
    Cr In3 Se1 5_555 . 6_545 117.067(18) ?
    Cr In3 Se1 5_555 . 6_555 81.246(13) ?
    Cr In3 Se3 5_555 . 2_655 47.199(12) ?
    Cr In3 Se4 5_555 . 6_546 98.44(2) ?
    Cr In3 Se4 5_555 . 6_556 47.930(17) ?
    In3 In3 In3 1_545 . 1_565 180.0(5) ?
    In3 In3 Se1 1_545 . 6_545 55.649(9) ?
    In3 In3 Se1 1_545 . 6_555 124.351(13) ?
    In3 In3 Se4 1_545 . 6_546 40.619(12) ?
    In3 In3 Se4 1_545 . 6_556 139.381(18) ?
    In3 In3 Se1 1_565 . 6_545 124.351(13) ?
    In3 In3 Se1 1_565 . 6_555 55.649(9) ?
    In3 In3 Se4 1_565 . 6_546 139.381(18) ?
    In3 In3 Se4 1_565 . 6_556 40.619(12) ?
    Se1 In3 Se1 . . 6_545 71.494(18) ?
    Se1 In3 Se1 . . 6_555 71.494(18) ?
    Se1 In3 Se3 . . 2_655 133.67(3) ?
    Se1 In3 Se4 . . 6_546 113.92(2) ?
    Se1 In3 Se4 . . 6_556 113.92(2) ?
    Se1 In3 Se1 6_545 . 6_555 68.701(13) ?
    Se1 In3 Se3 6_545 . 2_655 70.606(18) ?
    Se1 In3 Se4 6_545 . 6_546 95.083(14) ?
    Se1 In3 Se4 6_545 . 6_556 160.95(2) ?
    Se1 In3 Se3 6_555 . 2_655 70.606(18) ?
    Se1 In3 Se4 6_555 . 6_546 160.95(2) ?
    Se1 In3 Se4 6_555 . 6_556 95.083(14) ?
    Se3 In3 Se4 2_655 . 6_546 95.08(2) ?
    Se3 In3 Se4 2_655 . 6_556 95.08(2) ?
    Se4 In3 Se4 6_546 . 6_556 98.76(2) ?
    In2 Se1 In2 6_546 . 6_556 92.86(2) ?
    In2 Se1 In3 6_546 . . 112.287(19) ?
    In2 Se1 In3 6_546 . 6_545 84.802(14) ?
    In2 Se1 In3 6_546 . 6_555 136.64(2) ?
    In2 Se1 Se1 6_546 . 1_545 43.568(12) ?
    In2 Se1 Se1 6_546 . 1_565 136.43(2) ?
    In2 Se1 Se1 6_546 . 6_545 100.184(12) ?
    In2 Se1 Se1 6_546 . 6_555 166.119(16) ?
    In2 Se1 Se2 6_546 . . 47.575(13) ?
    In2 Se1 Se3 6_546 . 5_445 54.788(16) ?
    In2 Se1 Se3 6_546 . 5_455 102.65(2) ?
    In2 Se1 In3 6_556 . . 112.287(19) ?
    In2 Se1 In3 6_556 . 6_545 136.64(2) ?
    In2 Se1 In3 6_556 . 6_555 84.802(14) ?
    In2 Se1 Se1 6_556 . 1_545 136.43(2) ?
    In2 Se1 Se1 6_556 . 1_565 43.568(12) ?
    In2 Se1 Se1 6_556 . 6_545 166.119(16) ?
    In2 Se1 Se1 6_556 . 6_555 100.184(12) ?
    In2 Se1 Se2 6_556 . . 47.575(13) ?
    In2 Se1 Se3 6_556 . 5_445 102.65(2) ?
    In2 Se1 Se3 6_556 . 5_455 54.788(16) ?
    In3 Se1 In3 . . 6_545 108.51(2) ?
    In3 Se1 In3 . . 6_555 108.51(2) ?
    In3 Se1 Se1 . . 6_555 67.047(18) ?
    In3 Se1 Se2 . . . 135.19(2) ?
    In3 Se1 Se3 . . 5_445 143.728(13) ?
    In3 Se1 Se3 . . 5_455 143.728(13) ?
    In3 Se1 In3 6_545 . 6_555 68.701(13) ?
    In3 Se1 Se1 6_545 . 1_545 55.649(10) ?
    In3 Se1 Se1 6_545 . 1_565 124.351(15) ?
    In3 Se1 Se1 6_545 . 6_545 41.459(14) ?
    In3 Se1 Se1 6_545 . 6_555 82.466(16) ?
    In3 Se1 Se2 6_545 . . 108.174(19) ?
    In3 Se1 Se3 6_545 . 5_445 42.799(14) ?
    In3 Se1 Se3 6_545 . 5_455 83.442(16) ?
    In3 Se1 Se1 6_555 . 1_545 124.351(15) ?
    In3 Se1 Se1 6_555 . 1_565 55.649(10) ?
    In3 Se1 Se1 6_555 . 6_545 82.466(16) ?
    In3 Se1 Se1 6_555 . 6_555 41.459(14) ?
    In3 Se1 Se2 6_555 . . 108.174(19) ?
    In3 Se1 Se3 6_555 . 5_445 83.442(16) ?
    In3 Se1 Se3 6_555 . 5_455 42.799(14) ?
    Se1 Se1 Se1 1_545 . 6_545 56.776(11) ?
    Se1 Se1 Se1 1_545 . 6_555 123.224(17) ?
    Se1 Se1 Se3 1_545 . 5_445 56.703(11) ?
    Se1 Se1 Se3 1_545 . 5_455 123.297(17) ?
    Se1 Se1 Se1 1_565 . 6_545 123.224(17) ?
    Se1 Se1 Se1 1_565 . 6_555 56.776(11) ?
    Se1 Se1 Se3 1_565 . 5_445 123.297(17) ?
    Se1 Se1 Se3 1_565 . 5_455 56.703(11) ?
    Se1 Se1 Se1 6_545 . 6_555 66.448(14) ?
    Se1 Se1 Se2 6_545 . . 142.961(13) ?
    Se1 Se1 Se3 6_545 . 5_445 81.396(15) ?
    Se1 Se1 Se3 6_545 . 5_455 116.871(19) ?
    Se1 Se1 Se2 6_555 . . 142.961(13) ?
    Se1 Se1 Se3 6_555 . 5_445 116.871(19) ?
    Se1 Se1 Se3 6_555 . 5_455 81.396(15) ?
    Se2 Se1 Se3 . . 5_445 65.381(17) ?
    Se2 Se1 Se3 . . 5_455 65.381(17) ?
    Se3 Se1 Se3 5_445 . 5_455 66.594(15) ?
    Tl1 Se2 Tl1 6_546 . 6_556 76.10(2) ?
    Tl1 Se2 Tl2 6_546 . 1_545 7.689(13) ?
    Tl1 Se2 Tl2 6_546 . . 69.244(19) ?
    Tl1 Se2 In2 6_546 . . 124.82(2) ?
    Tl1 Se2 In2 6_546 . 6_546 87.489(18) ?
    Tl1 Se2 In2 6_546 . 6_556 148.67(3) ?
    Tl1 Se2 Se1 6_546 . . 118.10(2) ?
    Tl1 Se2 Se2 6_546 . 1_545 51.949(16) ?
    Tl1 Se2 Se2 6_546 . 1_565 128.05(2) ?
    Tl1 Se2 Se2 6_546 . 6_546 110.899(15) ?
    Tl1 Se2 Se2 6_546 . 6_556 168.61(2) ?
    Tl1 Se2 Se3 6_546 . 5_445 61.888(19) ?
    Tl1 Se2 Se3 6_546 . 5_455 98.64(2) ?
    Tl1 Se2 Se4 6_546 . . 57.184(19) ?
    Tl1 Se2 Tl2 6_556 . 1_545 69.244(19) ?
    Tl1 Se2 Tl2 6_556 . . 7.689(13) ?
    Tl1 Se2 In2 6_556 . . 124.82(2) ?
    Tl1 Se2 In2 6_556 . 6_546 148.67(3) ?
    Tl1 Se2 In2 6_556 . 6_556 87.489(18) ?
    Tl1 Se2 Se1 6_556 . . 118.10(2) ?
    Tl1 Se2 Se2 6_556 . 1_545 128.05(2) ?
    Tl1 Se2 Se2 6_556 . 1_565 51.949(16) ?
    Tl1 Se2 Se2 6_556 . 6_546 168.61(2) ?
    Tl1 Se2 Se2 6_556 . 6_556 110.899(15) ?
    Tl1 Se2 Se3 6_556 . 5_445 98.64(2) ?
    Tl1 Se2 Se3 6_556 . 5_455 61.888(19) ?
    Tl1 Se2 Se4 6_556 . . 57.184(19) ?
    Tl2 Se2 Tl2 1_545 . . 62.186(13) ?
    Tl2 Se2 In2 1_545 . . 125.34(2) ?
    Tl2 Se2 In2 1_545 . 6_546 95.178(13) ?
    Tl2 Se2 In2 1_545 . 6_556 147.42(2) ?
    Tl2 Se2 Se1 1_545 . . 123.962(15) ?
    Tl2 Se2 Se2 1_545 . 1_545 58.907(12) ?
    Tl2 Se2 Se2 1_545 . 1_565 121.093(19) ?
    Tl2 Se2 Se2 1_545 . 6_546 117.058(10) ?
    Tl2 Se2 Se2 1_545 . 6_556 167.79(2) ?
    Tl2 Se2 Se3 1_545 . 5_445 67.384(13) ?
    Tl2 Se2 Se3 1_545 . 5_455 97.822(17) ?
    Tl2 Se2 Se4 1_545 . . 50.873(12) ?
    Tl2 Se2 In2 . . . 125.34(2) ?
    Tl2 Se2 In2 . . 6_546 147.42(2) ?
    Tl2 Se2 In2 . . 6_556 95.178(13) ?
    Tl2 Se2 Se1 . . . 123.962(15) ?
    Tl2 Se2 Se2 . . 1_545 121.093(19) ?
    Tl2 Se2 Se2 . . 1_565 58.907(12) ?
    Tl2 Se2 Se2 . . 6_546 167.79(2) ?
    Tl2 Se2 Se2 . . 6_556 117.058(10) ?
    Tl2 Se2 Se3 . . 5_445 97.822(17) ?
    Tl2 Se2 Se3 . . 5_455 67.384(13) ?
    Tl2 Se2 Se4 . . . 50.873(12) ?
    In2 Se2 In2 . . 6_546 86.47(2) ?
    In2 Se2 In2 . . 6_556 86.47(2) ?
    In2 Se2 Se1 . . . 96.79(3) ?
    In2 Se2 Se2 . . 6_546 43.875(14) ?
    In2 Se2 Se2 . . 6_556 43.875(14) ?
    In2 Se2 Se3 . . 5_445 136.53(2) ?
    In2 Se2 Se3 . . 5_455 136.53(2) ?
    In2 Se2 Se4 . . . 89.96(2) ?
    In2 Se2 In2 6_546 . 6_556 93.52(3) ?
    In2 Se2 Se1 6_546 . . 47.915(14) ?
    In2 Se2 Se2 6_546 . 1_545 43.241(14) ?
    In2 Se2 Se2 6_546 . 1_565 136.76(3) ?
    In2 Se2 Se2 6_546 . 6_546 42.593(15) ?
    In2 Se2 Se2 6_546 . 6_556 90.05(2) ?
    In2 Se2 Se3 6_546 . 5_445 50.066(15) ?
    In2 Se2 Se3 6_546 . 5_455 95.31(2) ?
    In2 Se2 Se4 6_546 . . 133.020(14) ?
    In2 Se2 Se1 6_556 . . 47.915(14) ?
    In2 Se2 Se2 6_556 . 1_545 136.76(3) ?
    In2 Se2 Se2 6_556 . 1_565 43.241(14) ?
    In2 Se2 Se2 6_556 . 6_546 90.05(2) ?
    In2 Se2 Se2 6_556 . 6_556 42.593(15) ?
    In2 Se2 Se3 6_556 . 5_445 95.31(2) ?
    In2 Se2 Se3 6_556 . 5_455 50.066(15) ?
    In2 Se2 Se4 6_556 . . 133.020(14) ?
    Se1 Se2 Se2 . . 6_546 67.339(17) ?
    Se1 Se2 Se2 . . 6_556 67.339(17) ?
    Se1 Se2 Se3 . . 5_445 56.591(16) ?
    Se1 Se2 Se3 . . 5_455 56.591(16) ?
    Se1 Se2 Se4 . . . 173.25(2) ?
    Se2 Se2 Se2 1_545 . 1_565 180.0(5) ?
    Se2 Se2 Se2 1_545 . 6_546 59.612(13) ?
    Se2 Se2 Se2 1_545 . 6_556 120.388(19) ?
    Se2 Se2 Se3 1_545 . 5_445 59.729(11) ?
    Se2 Se2 Se3 1_545 . 5_455 120.271(16) ?
    Se2 Se2 Se2 1_565 . 6_546 120.388(19) ?
    Se2 Se2 Se2 1_565 . 6_556 59.612(13) ?
    Se2 Se2 Se3 1_565 . 5_445 120.271(16) ?
    Se2 Se2 Se3 1_565 . 5_455 59.729(11) ?
    Se2 Se2 Se2 6_546 . 6_556 60.777(14) ?
    Se2 Se2 Se3 6_546 . 5_445 92.659(16) ?
    Se2 Se2 Se3 6_546 . 5_455 123.81(2) ?
    Se2 Se2 Se4 6_546 . . 118.249(18) ?
    Se2 Se2 Se3 6_556 . 5_445 123.81(2) ?
    Se2 Se2 Se3 6_556 . 5_455 92.659(16) ?
    Se2 Se2 Se4 6_556 . . 118.249(18) ?
    Se3 Se2 Se3 5_445 . 5_455 60.542(13) ?
    Se3 Se2 Se4 5_445 . . 117.94(2) ?
    Se3 Se2 Se4 5_455 . . 117.94(2) ?
    Tl1 Se3 In1 2_656 . 5_545 97.18(2) ?
    Tl1 Se3 In1 2_656 . 5_555 97.18(2) ?
    Tl1 Se3 Cr 2_656 . 5_545 97.18(2) ?
    Tl1 Se3 Cr 2_656 . 5_555 97.18(2) ?
    Tl1 Se3 In2 2_656 . 2_656 74.45(2) ?
    Tl1 Se3 In3 2_656 . 2_655 172.46(3) ?
    Tl1 Se3 Se1 2_656 . 5_545 107.29(2) ?
    Tl1 Se3 Se1 2_656 . 5_555 107.29(2) ?
    Tl1 Se3 Se2 2_656 . 5_545 49.567(17) ?
    Tl1 Se3 Se2 2_656 . 5_555 49.567(17) ?
    Tl1 Se3 Se3 2_656 . 2_655 100.59(3) ?
    Tl1 Se3 Se4 2_656 . 5_544 141.961(17) ?
    Tl1 Se3 Se4 2_656 . 5_554 141.961(17) ?
    Tl1 Se3 Se4 2_656 . 6_546 52.372(17) ?
    Tl1 Se3 Se4 2_656 . 6_556 52.372(17) ?
    In1 Se3 In1 5_545 . 5_555 94.256(19) ?
    In1 Se3 Cr 5_545 . 5_555 94.256(19) ?
    In1 Se3 In2 5_545 . 2_656 132.673(10) ?
    In1 Se3 In3 5_545 . 2_655 87.929(17) ?
    In1 Se3 Se1 5_545 . 5_545 94.758(12) ?
    In1 Se3 Se1 5_545 . 5_555 152.58(2) ?
    In1 Se3 Se2 5_545 . 5_545 95.340(12) ?
    In1 Se3 Se2 5_545 . 5_555 146.30(2) ?
    In1 Se3 Se3 5_545 . 1_545 42.872(9) ?
    In1 Se3 Se3 5_545 . 1_565 137.128(19) ?
    In1 Se3 Se3 5_545 . 2_655 47.128(10) ?
    In1 Se3 Se4 5_545 . 5_544 45.411(12) ?
    In1 Se3 Se4 5_545 . 5_554 93.072(18) ?
    In1 Se3 Se4 5_545 . 6_546 45.298(13) ?
    In1 Se3 Se4 5_545 . 6_556 92.907(19) ?
    In1 Se3 Cr 5_555 . 5_545 94.256(19) ?
    In1 Se3 Cr 5_555 . 5_555 0.0(5) ?
    In1 Se3 In2 5_555 . 2_656 132.673(10) ?
    In1 Se3 In3 5_555 . 2_655 87.929(17) ?
    In1 Se3 Se1 5_555 . 5_545 152.58(2) ?
    In1 Se3 Se1 5_555 . 5_555 94.758(12) ?
    In1 Se3 Se2 5_555 . 5_545 146.30(2) ?
    In1 Se3 Se2 5_555 . 5_555 95.340(12) ?
    In1 Se3 Se3 5_555 . 1_545 137.128(19) ?
    In1 Se3 Se3 5_555 . 1_565 42.872(9) ?
    In1 Se3 Se3 5_555 . 2_655 47.128(10) ?
    In1 Se3 Se4 5_555 . 5_544 93.072(18) ?
    In1 Se3 Se4 5_555 . 5_554 45.411(12) ?
    In1 Se3 Se4 5_555 . 6_546 92.907(19) ?
    In1 Se3 Se4 5_555 . 6_556 45.298(13) ?
    Cr Se3 Cr 5_545 . 5_555 94.256(19) ?
    Cr Se3 In2 5_545 . 2_656 132.673(10) ?
    Cr Se3 In3 5_545 . 2_655 87.929(17) ?
    Cr Se3 Se1 5_545 . 5_545 94.758(12) ?
    Cr Se3 Se1 5_545 . 5_555 152.58(2) ?
    Cr Se3 Se2 5_545 . 5_545 95.340(12) ?
    Cr Se3 Se2 5_545 . 5_555 146.30(2) ?
    Cr Se3 Se3 5_545 . 1_545 42.872(9) ?
    Cr Se3 Se3 5_545 . 1_565 137.128(19) ?
    Cr Se3 Se3 5_545 . 2_655 47.128(10) ?
    Cr Se3 Se4 5_545 . 5_544 45.411(12) ?
    Cr Se3 Se4 5_545 . 5_554 93.072(18) ?
    Cr Se3 Se4 5_545 . 6_546 45.298(13) ?
    Cr Se3 Se4 5_545 . 6_556 92.907(19) ?
    Cr Se3 In2 5_555 . 2_656 132.673(10) ?
    Cr Se3 In3 5_555 . 2_655 87.929(17) ?
    Cr Se3 Se1 5_555 . 5_545 152.58(2) ?
    Cr Se3 Se1 5_555 . 5_555 94.758(12) ?
    Cr Se3 Se2 5_555 . 5_545 146.30(2) ?
    Cr Se3 Se2 5_555 . 5_555 95.340(12) ?
    Cr Se3 Se3 5_555 . 1_545 137.128(19) ?
    Cr Se3 Se3 5_555 . 1_565 42.872(9) ?
    Cr Se3 Se3 5_555 . 2_655 47.128(10) ?
    Cr Se3 Se4 5_555 . 5_544 93.072(18) ?
    Cr Se3 Se4 5_555 . 5_554 45.411(12) ?
    Cr Se3 Se4 5_555 . 6_546 92.907(19) ?
    Cr Se3 Se4 5_555 . 6_556 45.298(13) ?
    In2 Se3 In3 2_656 . 2_655 98.01(3) ?
    In2 Se3 Se1 2_656 . 5_545 47.708(13) ?
    In2 Se3 Se1 2_656 . 5_555 47.708(13) ?
    In2 Se3 Se2 2_656 . 5_545 43.670(13) ?
    In2 Se3 Se2 2_656 . 5_555 43.670(13) ?
    In2 Se3 Se3 2_656 . 1_545 90.000(11) ?
    In2 Se3 Se3 2_656 . 1_565 90.000(11) ?
    In2 Se3 Se3 2_656 . 2_655 175.04(3) ?
    In2 Se3 Se4 2_656 . 5_544 122.44(2) ?
    In2 Se3 Se4 2_656 . 5_554 122.44(2) ?
    In2 Se3 Se4 2_656 . 6_546 114.61(2) ?
    In2 Se3 Se4 2_656 . 6_556 114.61(2) ?
    In3 Se3 Se1 2_655 . 5_545 66.595(18) ?
    In3 Se3 Se1 2_655 . 5_555 66.595(18) ?
    In3 Se3 Se2 2_655 . 5_545 124.62(2) ?
    In3 Se3 Se2 2_655 . 5_555 124.62(2) ?
    In3 Se3 Se3 2_655 . 1_545 90.000(14) ?
    In3 Se3 Se3 2_655 . 1_565 90.000(14) ?
    In3 Se3 Se3 2_655 . 2_655 86.96(2) ?
    In3 Se3 Se4 2_655 . 5_544 42.569(14) ?
    In3 Se3 Se4 2_655 . 5_554 42.569(14) ?
    In3 Se3 Se4 2_655 . 6_546 133.180(18) ?
    In3 Se3 Se4 2_655 . 6_556 133.180(18) ?
    Se1 Se3 Se1 5_545 . 5_555 66.594(15) ?
    Se1 Se3 Se2 5_545 . 5_545 58.029(16) ?
    Se1 Se3 Se2 5_545 . 5_555 91.374(18) ?
    Se1 Se3 Se3 5_545 . 1_545 56.703(12) ?
    Se1 Se3 Se3 5_545 . 1_565 123.297(18) ?
    Se1 Se3 Se3 5_545 . 2_655 135.502(16) ?
    Se1 Se3 Se4 5_545 . 5_544 75.321(16) ?
    Se1 Se3 Se4 5_545 . 5_554 108.22(2) ?
    Se1 Se3 Se4 5_545 . 6_546 111.678(12) ?
    Se1 Se3 Se4 5_545 . 6_556 159.11(2) ?
    Se1 Se3 Se2 5_555 . 5_545 91.374(18) ?
    Se1 Se3 Se2 5_555 . 5_555 58.029(16) ?
    Se1 Se3 Se3 5_555 . 1_545 123.297(18) ?
    Se1 Se3 Se3 5_555 . 1_565 56.703(12) ?
    Se1 Se3 Se3 5_555 . 2_655 135.502(16) ?
    Se1 Se3 Se4 5_555 . 5_544 108.22(2) ?
    Se1 Se3 Se4 5_555 . 5_554 75.321(16) ?
    Se1 Se3 Se4 5_555 . 6_546 159.11(2) ?
    Se1 Se3 Se4 5_555 . 6_556 111.678(12) ?
    Se2 Se3 Se2 5_545 . 5_555 60.542(13) ?
    Se2 Se3 Se3 5_545 . 1_545 59.729(11) ?
    Se2 Se3 Se3 5_545 . 1_565 120.271(16) ?
    Se2 Se3 Se3 5_545 . 2_655 132.827(19) ?
    Se2 Se3 Se4 5_545 . 5_544 116.325(11) ?
    Se2 Se3 Se4 5_545 . 5_554 164.40(2) ?
    Se2 Se3 Se4 5_545 . 6_546 71.825(16) ?
    Se2 Se3 Se4 5_545 . 6_556 101.93(2) ?
    Se2 Se3 Se3 5_555 . 1_545 120.271(16) ?
    Se2 Se3 Se3 5_555 . 1_565 59.729(11) ?
    Se2 Se3 Se3 5_555 . 2_655 132.827(19) ?
    Se2 Se3 Se4 5_555 . 5_544 164.40(2) ?
    Se2 Se3 Se4 5_555 . 5_554 116.325(11) ?
    Se2 Se3 Se4 5_555 . 6_546 101.93(2) ?
    Se2 Se3 Se4 5_555 . 6_556 71.825(16) ?
    Se3 Se3 Se3 1_545 . 1_565 180.0(5) ?
    Se3 Se3 Se3 1_545 . 2_655 90.000(12) ?
    Se3 Se3 Se4 1_545 . 5_544 58.969(11) ?
    Se3 Se3 Se4 1_545 . 5_554 121.031(17) ?
    Se3 Se3 Se4 1_545 . 6_546 59.036(12) ?
    Se3 Se3 Se4 1_545 . 6_556 120.964(19) ?
    Se3 Se3 Se3 1_565 . 2_655 90.000(12) ?
    Se3 Se3 Se4 1_565 . 5_544 121.031(17) ?
    Se3 Se3 Se4 1_565 . 5_554 58.969(11) ?
    Se3 Se3 Se4 1_565 . 6_546 120.964(19) ?
    Se3 Se3 Se4 1_565 . 6_556 59.036(12) ?
    Se3 Se3 Se4 2_655 . 5_544 61.541(16) ?
    Se3 Se3 Se4 2_655 . 5_554 61.541(16) ?
    Se3 Se3 Se4 2_655 . 6_546 61.336(16) ?
    Se3 Se3 Se4 2_655 . 6_556 61.336(16) ?
    Se4 Se3 Se4 5_544 . 5_554 62.063(14) ?
    Se4 Se3 Se4 5_544 . 6_546 90.709(15) ?
    Se4 Se3 Se4 5_544 . 6_556 122.88(2) ?
    Se4 Se3 Se4 5_554 . 6_546 122.88(2) ?
    Se4 Se3 Se4 5_554 . 6_556 90.709(15) ?
    Se4 Se3 Se4 6_546 . 6_556 61.929(14) ?
    Tl1 Se4 Tl1 5_445 . 5_455 72.644(18) ?
    Tl1 Se4 Tl1 5_445 . 6_546 26.78(3) ?
    Tl1 Se4 Tl1 5_445 . 6_556 78.44(2) ?
    Tl1 Se4 Tl2 5_445 . 1_545 13.482(18) ?
    Tl1 Se4 Tl2 5_445 . . 75.169(16) ?
    Tl1 Se4 In1 5_445 . 1_556 105.91(3) ?
    Tl1 Se4 Cr 5_445 . 1_556 105.91(3) ?
    Tl1 Se4 In3 5_445 . 6_546 93.230(15) ?
    Tl1 Se4 In3 5_445 . 6_556 162.86(3) ?
    Tl1 Se4 Se2 5_445 . . 78.09(2) ?
    Tl1 Se4 Se3 5_445 . 5_446 104.602(16) ?
    Tl1 Se4 Se3 5_445 . 5_456 149.63(3) ?
    Tl1 Se4 Se3 5_445 . 6_546 61.88(2) ?
    Tl1 Se4 Se3 5_445 . 6_556 97.94(2) ?
    Tl1 Se4 Se4 5_445 . 1_545 53.678(12) ?
    Tl1 Se4 Se4 5_445 . 1_565 126.322(19) ?
    Tl1 Se4 Tl1 5_455 . 6_546 78.44(2) ?
    Tl1 Se4 Tl1 5_455 . 6_556 26.78(3) ?
    Tl1 Se4 Tl2 5_455 . 1_545 75.169(16) ?
    Tl1 Se4 Tl2 5_455 . . 13.482(18) ?
    Tl1 Se4 In1 5_455 . 1_556 105.91(3) ?
    Tl1 Se4 Cr 5_455 . 1_556 105.91(3) ?
    Tl1 Se4 In3 5_455 . 6_546 162.86(3) ?
    Tl1 Se4 In3 5_455 . 6_556 93.230(15) ?
    Tl1 Se4 Se2 5_455 . . 78.09(2) ?
    Tl1 Se4 Se3 5_455 . 5_446 149.63(3) ?
    Tl1 Se4 Se3 5_455 . 5_456 104.602(16) ?
    Tl1 Se4 Se3 5_455 . 6_546 97.94(2) ?
    Tl1 Se4 Se3 5_455 . 6_556 61.88(2) ?
    Tl1 Se4 Se4 5_455 . 1_545 126.322(19) ?
    Tl1 Se4 Se4 5_455 . 1_565 53.678(12) ?
    Tl1 Se4 Tl1 6_546 . 6_556 71.529(18) ?
    Tl1 Se4 Tl2 6_546 . 1_545 13.300(18) ?
    Tl1 Se4 Tl2 6_546 . . 74.560(17) ?
    Tl1 Se4 In1 6_546 . 1_556 130.51(2) ?
    Tl1 Se4 Cr 6_546 . 1_556 130.51(2) ?
    Tl1 Se4 In3 6_546 . 6_546 84.600(17) ?
    Tl1 Se4 In3 6_546 . 6_556 142.48(3) ?
    Tl1 Se4 Se2 6_546 . . 52.84(2) ?
    Tl1 Se4 Se3 6_546 . 5_446 113.150(12) ?
    Tl1 Se4 Se3 6_546 . 5_456 174.69(2) ?
    Tl1 Se4 Se3 6_546 . 6_546 85.96(2) ?
    Tl1 Se4 Se3 6_546 . 6_556 122.07(3) ?
    Tl1 Se4 Se4 6_546 . 1_545 54.236(13) ?
    Tl1 Se4 Se4 6_546 . 1_565 125.764(19) ?
    Tl1 Se4 Tl2 6_556 . 1_545 74.560(17) ?
    Tl1 Se4 Tl2 6_556 . . 13.300(18) ?
    Tl1 Se4 In1 6_556 . 1_556 130.51(2) ?
    Tl1 Se4 Cr 6_556 . 1_556 130.51(2) ?
    Tl1 Se4 In3 6_556 . 6_546 142.48(3) ?
    Tl1 Se4 In3 6_556 . 6_556 84.600(17) ?
    Tl1 Se4 Se2 6_556 . . 52.84(2) ?
    Tl1 Se4 Se3 6_556 . 5_446 174.69(2) ?
    Tl1 Se4 Se3 6_556 . 5_456 113.150(12) ?
    Tl1 Se4 Se3 6_556 . 6_546 122.07(3) ?
    Tl1 Se4 Se3 6_556 . 6_556 85.96(2) ?
    Tl1 Se4 Se4 6_556 . 1_545 125.764(19) ?
    Tl1 Se4 Se4 6_556 . 1_565 54.236(13) ?
    Tl2 Se4 Tl2 1_545 . . 74.429(15) ?
    Tl2 Se4 In1 1_545 . 1_556 118.427(18) ?
    Tl2 Se4 Cr 1_545 . 1_556 118.427(18) ?
    Tl2 Se4 In3 1_545 . 6_546 88.858(13) ?
    Tl2 Se4 In3 1_545 . 6_556 153.93(3) ?
    Tl2 Se4 Se2 1_545 . . 65.299(14) ?
    Tl2 Se4 Se3 1_545 . 5_446 109.398(10) ?
    Tl2 Se4 Se3 1_545 . 5_456 162.88(2) ?
    Tl2 Se4 Se3 1_545 . 6_546 73.913(13) ?
    Tl2 Se4 Se3 1_545 . 6_556 110.197(19) ?
    Tl2 Se4 Se4 1_545 . 1_545 52.785(10) ?
    Tl2 Se4 Se4 1_545 . 1_565 127.215(17) ?
    Tl2 Se4 In1 . . 1_556 118.427(18) ?
    Tl2 Se4 Cr . . 1_556 118.427(18) ?
    Tl2 Se4 In3 . . 6_546 153.93(3) ?
    Tl2 Se4 In3 . . 6_556 88.858(13) ?
    Tl2 Se4 Se2 . . . 65.299(14) ?
    Tl2 Se4 Se3 . . 5_446 162.88(2) ?
    Tl2 Se4 Se3 . . 5_456 109.398(10) ?
    Tl2 Se4 Se3 . . 6_546 110.197(19) ?
    Tl2 Se4 Se3 . . 6_556 73.913(13) ?
    Tl2 Se4 Se4 . . 1_545 127.215(17) ?
    Tl2 Se4 Se4 . . 1_565 52.785(10) ?
    In1 Se4 Cr 1_556 . 1_556 0.0(5) ?
    In1 Se4 In3 1_556 . 6_546 87.01(2) ?
    In1 Se4 In3 1_556 . 6_556 87.01(2) ?
    In1 Se4 Se2 1_556 . . 174.94(2) ?
    In1 Se4 Se3 1_556 . 5_446 44.701(13) ?
    In1 Se4 Se3 1_556 . 5_456 44.701(13) ?
    In1 Se4 Se3 1_556 . 6_546 44.590(12) ?
    In1 Se4 Se3 1_556 . 6_556 44.590(12) ?
    In1 Se4 Se4 1_556 . 1_545 90.000(14) ?
    In1 Se4 Se4 1_556 . 1_565 90.000(14) ?
    Cr Se4 In3 1_556 . 6_546 87.01(2) ?
    Cr Se4 In3 1_556 . 6_556 87.01(2) ?
    Cr Se4 Se2 1_556 . . 174.94(2) ?
    Cr Se4 Se3 1_556 . 5_446 44.701(13) ?
    Cr Se4 Se3 1_556 . 5_456 44.701(13) ?
    Cr Se4 Se3 1_556 . 6_546 44.590(12) ?
    Cr Se4 Se3 1_556 . 6_556 44.590(12) ?
    Cr Se4 Se4 1_556 . 1_545 90.000(14) ?
    Cr Se4 Se4 1_556 . 1_565 90.000(14) ?
    In3 Se4 In3 6_546 . 6_556 98.76(2) ?
    In3 Se4 Se2 6_546 . . 89.70(2) ?
    In3 Se4 Se3 6_546 . 5_446 42.356(17) ?
    In3 Se4 Se3 6_546 . 5_456 92.50(2) ?
    In3 Se4 Se3 6_546 . 6_546 83.236(17) ?
    In3 Se4 Se3 6_546 . 6_556 131.55(3) ?
    In3 Se4 Se4 6_546 . 1_545 40.619(12) ?
    In3 Se4 Se4 6_546 . 1_565 139.38(2) ?
    In3 Se4 Se2 6_556 . . 89.70(2) ?
    In3 Se4 Se3 6_556 . 5_446 92.50(2) ?
    In3 Se4 Se3 6_556 . 5_456 42.356(17) ?
    In3 Se4 Se3 6_556 . 6_546 131.55(3) ?
    In3 Se4 Se3 6_556 . 6_556 83.236(17) ?
    In3 Se4 Se4 6_556 . 1_545 139.38(2) ?
    In3 Se4 Se4 6_556 . 1_565 40.619(12) ?
    Se2 Se4 Se3 . . 5_446 131.745(18) ?
    Se2 Se4 Se3 . . 5_456 131.745(18) ?
    Se2 Se4 Se3 . . 6_546 138.720(15) ?
    Se2 Se4 Se3 . . 6_556 138.720(15) ?
    Se2 Se4 Se4 . . 1_545 90.000(14) ?
    Se2 Se4 Se4 . . 1_565 90.000(14) ?
    Se3 Se4 Se3 5_446 . 5_456 62.063(14) ?
    Se3 Se4 Se3 5_446 . 6_546 57.123(15) ?
    Se3 Se4 Se3 5_446 . 6_556 89.291(19) ?
    Se3 Se4 Se4 5_446 . 1_545 58.969(12) ?
    Se3 Se4 Se4 5_446 . 1_565 121.031(18) ?
    Se3 Se4 Se3 5_456 . 6_546 89.291(19) ?
    Se3 Se4 Se3 5_456 . 6_556 57.123(15) ?
    Se3 Se4 Se4 5_456 . 1_545 121.031(18) ?
    Se3 Se4 Se4 5_456 . 1_565 58.969(12) ?
    Se3 Se4 Se3 6_546 . 6_556 61.929(14) ?
    Se3 Se4 Se4 6_546 . 1_545 59.036(13) ?
    Se3 Se4 Se4 6_546 . 1_565 120.964(19) ?
    Se3 Se4 Se4 6_556 . 1_545 120.964(19) ?
    Se3 Se4 Se4 6_556 . 1_565 59.036(13) ?
    Se4 Se4 Se4 1_545 . 1_565 180.0(5) ?
