# Supplementary material for: Substitution of indium for chromium in TlIn5−xCrxSe8: crystal structure of TlIn4.811(5)Cr0.189(5)Se8
Source: Acta Crystallogr E Crystallogr Commun. 2017 Mar 14;73(Pt 4):500–2. doi: 10.1107/S2056989017003292 (PMC5382607; doi:10.1107/S2056989017003292)
Supplement: Supplementary file 2 [file e-73-00500-Isup2.hkl]

#=======================================================================
data_I


# publcif _publ_body_element loop start
loop_
_publ_body_element
_publ_body_title
_publ_body_contents

 
;
section
; 
;
Synopsis
;
;
A substution of indium for chromium in TlIn~5~Se~8~ led to a new isostructural
compound: TlIn~4.8~Cr~0.2~Se~8~.
;

 section 
;
Chemical context
;
;
This study is part of an on-going project focused on low dimensional and low
thermal conductive chalcogenides. Quasi-one dimensional networks are of great
interest for thermoelectric applications. Such structures can combine
structural disorder that scatter phonons, to an electronically conductive
network.

Recently, low thermal conductive compounds belonging to the pseudo-hollandites
were studied and a thermoelectric figure of merit up to ZT = 0.5 at 800 K was
found for TlCr~5~Se~8~ (Takahashi <i>et al.</i>, 2013) This discovery inspired
further studies on this class of materials. The pseudo-hollandites are
compounds with general formula AM~5~X~8~ made of CdI~2~ type layers and double
chains of MX~6~ octahedra sharing edges and faces in a way that channels are
created along one axis, these containing the cations A. TlCr~5~Se~8~ and the
related triclinic compound Ba~0.5~Cr~5~Se~8~ have thermal conductivities well
below 1 W.m^-1^.K^-1^ from room temperature to 873 K (Lef\`evre <i>et al.</i>,
2015; Lef\`evre <i>et al.</i>, 2016) As part of our project, we successfully
synthesized a solid solution of TlV~5-x~Cr~x~Se~8~ and studied the magnetism
and thermoelectric properties of TlV~5~Se~8~ (Maier <i>et al.</i>, 2015).

Working on a similar structure, TlIn~5~Se~8~, we attempted to synthesize a
solid solution TlIn~5-x~Cr~x~Se~8~. Initially, the nominal stoichiometry
TlIn~4~CrSe~8~ was chosen so that the chromium will fully substitute the
octahedral indium of TlIn~5~Se~8~. Here we present a partial substitution of
indium for chromium with the new compound TlIn~4.8~Cr~0.2~Se~8~.
;

 section 
;
Experimental devices
;
;
Single-crystal X-Ray diffraction analyses were performed using Mo-K\a radiation
produced with a microfocus Incoatec I\mS sealed X-ray tube on a KappaCCD
(Bruker-Nonius) four circles diffractometer equipped with an APEX2 2D
dimensional CCD detector. The frames were integrated with the Bruker SAINT
Software package (Bruker, 2003) in Apex2 (Bruker, 2004) using a narrow frame
algorithm. Absorption and scale corrections have been made using the SADABS
program (Sheldrick, 1996). Structural resolution of the quaternary structure
and following refinements were done with the software superflip (Palatinus &
Chapuis, 2007) and Jana2006 (Petricek <i>et al.</i>, 2014). Structure was
drawn using the Diamond software (Brandenburg & Putz, 2014).

The powder sample quality was checked by means of X-Ray powder diffraction
using a X-Pert Pro Panalytical diffractometer using Cu K\a1/K\a2 radiations
(\l = 1.540598 \%A, 1.544426 \%A) and equipped with PIXCEL detector. Phase
identification from compound database has been done on X-ray powder
diffraction pattern using X'Pert HighScore plus (Panalytical B. V., 2009).

Energy Dispersive X-Ray Spectroscopy analyses were also performed to check the
composition using scanning electron microscope (SEM; ZEISS Supra 55, 15 kV).
;

 section 
;
Synthesis and crystallization
;
;
To prevent oxidation of the reactants and of the products, all manipulations
were performed under inert gas or vacuum (glove box or sealed containers). The
elements, Cr (powder, 325 mesh, 99%), In (teardrops, 4 mm, 99.9%) and Se
(shots, 99.999%), all from Alfa Aesar, were used as received. The Tl
(granules, 99.99%), as well from Alfa Aesar, received in water, was first
rinsed and dried before being stored in a glovebox. The elements Tl, In, Cr
and Se in the ratio 1:4:1:8 have been directly loaded in a fused silica tube
subsequently evacuated and flame sealed. The mixture was first heated up to
723 K in 7 hours for half a day, and then to 1073 K in 7 hours for half a day.
The mixture was then cooled down to room temperature in 48 hours. An annealing
process at 873 K for 15 hours has been performed.

The phase identification process using the HighScore software has been done on
X-ray powder diffraction pattern. At first sight, only TlCr~5~Se~8~ and
TlIn~5~Se~8~ reflections were observed but their respective reflection Bragg
position were clearly shifted and a TlIn~5-x~Cr~x~Se~8~ solid solution then
seemed to exist. This solid solution is confirmed doing EDX analysis on
crystallites containing four elements, on 9 crystallites the measured average
composition was Tl:1.05;In4.54;Cr0.46;Se;9.1.

Single crystals were extracted from the bulk and one was finally used for the
single-crystal refinement section.
;

 section 
;
Refinement
;
;
First structural determination using superflip led to one thallium site, three
chromium sites and four selenium sites. Atom positions, anisotropic
displacement parameters and site occupancies were refined. Tl1 in position
(0.5,0,0.5) leads to large anisotropic displacement parameters. As previously
cited, Tl1 usually occupies a non-simultaneous splitted position around the
center position which is about (0.46,0,0.52) (Walther & Deiseroth, 1998) The
anisotropic displacement parameters are significantly reduced, as well as the
reliability factors. The refinement of In1 site occupancy led to 0.81 while
other indium sites were fully occupied.

At that step the reliability factors were GOF(all reflections) = 2.42 and wR
(all relections) = 5.57, while the electronic residue being [+10.28;-6.03].
;

 subsection 
;
Indium-chromium mixed occupancy
;
;
On the position of In1, we then consider a mixed occupancy of In and Cr atom.
Cr atom parameters (position and anisotropic displacement parameters) were
fixed as equal to the ones of In1. The sum of In1 and Cr occupancies led to a
value near 1, and the sum was then fix to consider the site to be fully
occupied. The insertion of chromium in the structure has been confirmed by EDS
analysis.

The consideration of mixed occupancy led to an improvement of the reliability
factors (GOF (all) = 2.06 and wR (all) = 4.76) and a decrease of the residual
electron density to [+9.71;-5.83]
;

 subsection 
;
Adding a second thallium site
;
;
The first thallium site does not present large anisotropic thermal displacement
parameters, however the electronic residue is found on position (0, 0.5, 0.5).
This position is found between the atoms generated from the splitted Tl1 site.
A second Tl2 site has been introduced and this significantly reduces the
residual electron density. Its thermal displacement has been set as isotropic
due to its low occupancy compared to Tl1. The two thallium sites are
non-simultaneously occupied.

Adding a second Tl site led to a net improvement of the final reliability
factors (GOF (all) = 1.34 and wR (all) = 3.08) and a decrease of the residual
electron density to [+1.41;-1.69]
;

 section 
;
Structural commentary
;
;
Crystal data, data collection and structure refinement details are summarized in
Table 1. The structure refined stoichiometry, reported in it, is in agreement
with the insertion of chromium for indium evaluated with the EDS analysis. The
refined structure is represented in Figure 1.

Indium atoms are found in InSe~6~ octahedral and InSe~4~ tetrahedral
environments. One indium shares its position with chromium in an octahedral
environment. They form two types of one-dimensional columns. One column is
only made of InSe~6~ octahedra connected by the edges in a zig-zag shape. The
second column type is made of alternating In/CrSe~6~ octahedra and InSe~4~
tetrahedra connected by their edges, in a zig-zag shape. These two entities
are connected together to form two channels in between the entities. One of
the channels hosts the Tl, while the other is smaller and thus empty. Compared
to the pseudo-hollandite network, the infinite planes are broken into columns,
leaving a supplementary channel at the junction of the columns and the double
chains.

The existence of this solid-solution is strengthened by the decrease or
increase of cell-parameters of TlIn~5-x~Cr~x~Se~8~ from x = 0 (Walther &
Deiseroth, 1998) to x = 5 (Klepp & Boller, 1983) (as explicited in Figure 2a).
Further, the calculated metal to metal distances and metal to selenium
distances show an evolution in agreement with the rise of chromium content
(see Figure 2b and 2c).
;

# Following commented-out by publCIF
#_publ_section_exptl_refinement
#;
#First structural determination using superflip led to one thallium site, three
#chromium sites and four selenium sites. Atom positions, anisotropic
#displacement parameters and site occupancies were refined. Tl1 in position
#(0.5,0,0.5) leads to large anisotropic displacement parameters. As previously
#cited (Walther & Deiseroth, 1998), Tl1 usually occupies a non-simultaneous
#splitted position around the center position which is about (0.46,0,0.52). The
#anisotropic displacement parameters are significantly reduced, as well as the
#reliability factors. The refinement of In1 site occupancy led to 0.81 while
#other indium sites were fully occupied.
#
#At that step the reliability factors were GOF(all reflections) = 2.42 and wR
#(all relections) = 5.57, while the electronic residue being [+10.28;-6.03].
#
#Indium-chromium mixed occupancy
#
#On the position of In1, we then consider a mixed occupancy of In and Cr atom.
#Cr atom parameters (position and anisotropic displacement parameters) were
#fixed as equal to the ones of In1. The sum of In1 and Cr occupancies led to a
#value near 1, and the sum was then fix to consider the site to be fully
#occupied. The insertion of chromium in the structure has been confirmed by EDS
#analysis.
#
#The consideration of mixed occupancy led to an improvement of the reliability
#factors (GOF (all) = 2.06 and wR (all) = 4.76) and a decrease of the residual
#electron density to [+9.71;-5.83]
#
#Adding a second thallium site
#
#The first thallium site does not present large anisotropic thermal displacement
#parameters, however the electronic residue is found on position (0, 0.5, 0.5).
#This position is found between the atoms generated from the splitted Tl1 site.
#A second Tl2 site has been introduced and this significantly reduces the
#residual electron density. Its thermal displacement has been set as isotropic
#due to its low occupancy compared to Tl1. The two thallium sites are
#non-simultaneously occupied.
#
#Adding a second Tl site led to a net improvement of the final reliability
#factors (GOF (all) = 1.34 and wR (all) = 3.08) and a decrease of the residual
#electron density to [+1.41;-1.69]
#;
#

# Following commented-out by publCIF
#_publ_section_exptl_prep
#;
#To prevent oxidation of the reactants and of the products, all manipulations
#were performed under inert gas or vacuum (glove box or sealed containers). The
#elements, Cr (powder, 325 mesh, 99%), In (teardrops, 4 mm, 99.9%) and Se
#(shots, 99.999%), all from Alfa Aesar, were used as received. The Tl
#(granules, 99.99%), as well from Alfa Aesar, received in water, was first
#rinsed and dried before being stored in a glovebox. The elements Tl, In, Cr
#and Se in the ratio 1:4:1:8 have been directly loaded in a fused silica tube
#subsequently evacuated and flame sealed. The mixture was first heated up to
#723 K in 7 hours for half a day, and then to 1073 K in 7 hours for half a day.
#The mixture was then cooled down to room temperature in 48 hours. An annealing
#process at 873 K for 15 hours has been performed.
#
#The phase identification process using the HighScore software has been done on
#X-ray powder diffraction pattern. At first sight, only TlCr~5~Se~8~ and
#TlIn~5~Se~8~ reflections were observed but their respective reflection Bragg
#position were clearly shifted and a TlIn~5-x~Cr~x~Se~8~ solid solution then
#seemed to exist. This solid solution is confirmed doing EDX analysis on
#crystallites containing four elements, on 9 crystallites the measured average
#composition was Tl:1.05;In4.54;Cr0.46;Se;9.1.
#
#Single crystals were extracted from the bulk and one was finally used for the
#single-crystal refinement section.
#;
#


# publcif _publ_body_element loop end

_audit_update_record
;
2017-01-30 # Formatted by publCIF

;
_publcif_datablock.id '{c4a36cbb-1c1b-46fc-bcaf-acc32ff97a9e}'


_audit_creation_method                   'Jana2006 Version : 30/05/2016'


# 1. PROCESSING SUMMARY (IUCr Office Use Only)

_journal_date_recd_electronic            ?
_journal_date_to_coeditor                ?
_journal_date_from_coeditor              ?
_journal_date_accepted                   ?
_journal_date_printers_first             ?
_journal_date_printers_final             ?
_journal_date_proofs_out                 ?
_journal_date_proofs_in                  ?
_journal_coeditor_name                   ?
_journal_coeditor_code                   ?
_journal_coeditor_notes
?
_journal_techeditor_code                 ?
_journal_paper_category                  ?
_journal_techeditor_notes
?
_journal_coden_ASTM                      ?
_journal_name_full                       'Acta Crystallographica, Section E'
_journal_year                            ?
_journal_volume                          ?
_journal_issue                           ?
_journal_page_first                      ?
_journal_page_last                       ?
_journal_suppl_publ_number               ?
_journal_suppl_publ_pages                ?

#=======================================================================

# 2. SUBMISSION DETAILS

_publ_contact_author_name                'Robin Lef\`evre'
_publ_contact_author_address
; Laboratoire CRISMAT UMR6508
6 Blvd du Mar\'echal Juin
14050 Caen Cedex 4
FRANCE
;
_publ_contact_author_email               'robin.lefevre@ensicaen.fr'
_publ_contact_author_fax                 ?
_publ_contact_author_phone               '0033-231-452-622'

_publ_requested_journal                  'Acta Crystallographica, Section E'
_publ_requested_category                 ?

_publ_contact_letter
?

#=======================================================================

# 3. TITLE AND AUTHOR LIST

_publ_section_title
;
Substitution of indium for chromium in TlIn~5-x~Cr~x~Se~8~ : structure of
TlIn~4.8~Cr~0.2~Se~8~
;

_publ_section_title_footnote
.
loop_
 _publ_author_name
 _publ_author_address
; Robin Lef\`evre
;
; Laboratoire CRISMAT UMR6508
6 Blvd du Mar\'echal Juin
14050 Caen Cedex 4
FRANCE
;
; David Berthebaud
;
; Laboratoire CRISMAT UMR6508
6 Blvd du Mar\'echal Juin
14050 Caen Cedex 4
FRANCE
;
; Franck Gascoin
;
; Laboratoire CRISMAT UMR6508
6 Blvd du Mar\'echal Juin
14050 Caen Cedex 4
FRANCE
;

#=======================================================================

# 4. TEXT

_publ_section_synopsis
;
A substution of indium for chromium in TlIn~5~Se~8~ led to a new isostructural
compound: TlIn~4.8~Cr~0.2~Se~8~.
;

_publ_section_abstract
;
TlIn~4.8~Cr~0.2~Se~8~ has been synthesized by solid-state reaction. Its
structure has been resolved by means of single-crystal X-ray diffraction. The
compound crystallizes in the monoclinic space-group C2/m with the following
cell-parameters: a = 19.8257(18) \%A, b = 3.9754(4) \%A, c = 9.5881(9) \%A and
\b = 101.645(5)\%.The structure is isostructural to the its parent compound,
TlIn~5~Se~8~. No Tl deficiency was observed. The insertion of chromium in the
structure has been confirmed by EDX analysis.
;                                                                                                                                                                                             
_publ_section_keywords
;
crystal structure, selenide, intermetallics, pseudo-hollandite
;                                                                                                                                                                                             
_publ_section_introduction
;
;
_publ_section_experimental
;
;
_publ_manuscript_text
;
(type here to add)
;

_publ_section_exptl_solution
;
;
_publ_section_discussion
; 
;
_publ_section_acknowledgements
;
The authors acknowledge the financial support of the french Agence Nationale de
la Recherche (ANR), through the program Investissements d'Avenir
(ANR-10-LABX-09--01), LabEx EMC3.
;
_publ_section_references
;
Brandenburg, K. & Putz, H. (2014). <i>DIAMOND.</i> Crystal Impact GbR, Bonn,
Germany.

Bruker (2003). <i>SAINT</i>. Bruker AXS Inc., Madison, Wisconsin, USA.

Bruker (2004). <i>APEX2</i>. Bruker AXS Inc., Madison, Wisconsin, USA.

Klepp, K. & Boller, H. (1983). <i>J. Solid State Chem.</i> <b>48</b>, 388--395.

Lef\`evre, R., Berthebaud, D., Bux, S., H\'ebert, S. & Gascoin, F. (2016).
<i>Dalton Trans.</i> <b>45</b>, 12119--12126.

Lef\`evre, R., Berthebaud, D., Perez, O., Pelloquin, D., H\'ebert, S. &
Gascoin, F. (2015). <i>Chem. Mater.</i> <b>27</b>, 7110--7118.

Maier, S., Lef\`evre, R., Lin, X., Nunna, R., Berthebaud, D., H\`ebert, S.,
Mar, A. & Gascoin, F. (2015). <i>J. Mater. Chem. C</i>. <b>3</b>,
10509--10517.

Palatinus, L. & Chapuis, G. (2007). <i>J. Appl. Crystallogr.</i> <b>40</b>,
786--790.

Panalytical, B. V. (2009). <i>X'Pert HighScore plus 3.0</i>. Almelo,
Netherlands.

Petricek, V., Dusek, M. & Palatinus, L. (2014). <i>Z. Krist.</i> <b>229</b>,
345--352.

Sheldrick, G. M. (1996). <i>SADABS</i>, Program for Empirical absorption
Correction of Area Detector Data. University of G\"ottingen, Germany.

Takahashi, H., Raghavendra, N., Gascoin, F., Pelloquin, D., H\'ebert, S. &
Guilmeau, E. (2013). <i>Chem. Mater.</i> <b>25</b>, 1809--1815.

Walther, R. & Deiseroth, H. J. (1998). <i>Z. F\"ur Krist. New Cryst.
Struct.</i> <b>212</b>.

Westrip, S. P. (2010). <i>publCIF</i>: software for editing, validating and
formatting crystallographic information files. <i>J. Appl. Cryst.</i>
<b>43</b>, 920-925.
;
_publ_section_figure_captions
;
Refined crystal structure from single-crystal analysis of TlIn~4.8~Cr~0.2~Se~8~.
The displacement ellipsoid are represented (50% of probability).

[Evolution of the <b>a</b>: cell parameters, <b>b</b>: M-M distances and
<b>c</b>: M-Se distances depending on x in the TlIn~5-x~Cr~x~Se~8~ solid
solution]
;


_publ_section_table_legends
?


#=======================================================================

# 5. CHEMICAL DATA

_chemical_name_systematic
?
_chemical_name_common                    ?
_chemical_formula_moiety                 ?
_chemical_formula_structural             ?
_chemical_formula_analytical             ?
_chemical_formula_iupac                  ?
_chemical_formula_sum                    'Cr0.189 In4.811 Se8 Tl'
_chemical_formula_weight                 1398.3
_chemical_melting_point                  ?
_chemical_compound_source                ?
_chemical_absolute_configuration         ?

#=======================================================================

# 6. CRYSTAL DATA

_symmetry_cell_setting                   monoclinic
_symmetry_space_group_name_H-M           'C 1 2/m 1'
_symmetry_space_group_name_Hall          '-C 2y'
_symmetry_Int_Tables_number              12

loop_
 _space_group_symop_id
 _space_group_symop_operation_xyz
 1   x,y,z
 2   -x,y,-z
 3   -x,-y,-z
 4   x,-y,z
 5   x+1/2,y+1/2,z
 6   -x+1/2,y+1/2,-z
 7   -x+1/2,-y+1/2,-z
 8   x+1/2,-y+1/2,z

_cell_length_a                           19.8257(18)
_cell_length_b                           3.9754(4)
_cell_length_c                           9.5881(9)
_cell_angle_alpha                        90
_cell_angle_beta                         101.645(5)
_cell_angle_gamma                        90
_cell_volume                             740.13(12)

loop_
 _twin_individual_id
 _twin_individual_mass_fraction_refined
 _twin_individual_twin_matrix_11
 _twin_individual_twin_matrix_12
 _twin_individual_twin_matrix_13
 _twin_individual_twin_matrix_21
 _twin_individual_twin_matrix_22
 _twin_individual_twin_matrix_23
 _twin_individual_twin_matrix_31
 _twin_individual_twin_matrix_32
 _twin_individual_twin_matrix_33
 ? ? ? ? ? ? ? ? ? ? ?

_cell_formula_units_Z                    2

_cell_measurement_reflns_used            2692
_cell_measurement_theta_min              2.696
_cell_measurement_theta_max              32.827
_cell_measurement_temperature            293
_cell_special_details
?

_exptl_crystal_density_diffrn            6.2743
_exptl_crystal_density_meas              ?
_exptl_crystal_density_method            ?
_exptl_crystal_F_000                     1187

_exptl_absorpt_coefficient_mu            37.981
_exptl_crystal_description               'Irregular'
_exptl_crystal_size_max                  0.128
_exptl_crystal_size_mid                  0.109
_exptl_crystal_size_min                  0.099
_exptl_crystal_size_rad                  ?
_exptl_crystal_colour                    black
_exptl_absorpt_correction_type           numerical
_exptl_absorpt_process_details           "SADABS"
_exptl_absorpt_correction_T_min          0.4050
_exptl_absorpt_correction_T_max          0.7465
loop_
 _exptl_crystal_face_index_h
 _exptl_crystal_face_index_k
 _exptl_crystal_face_index_l
 _exptl_crystal_face_perp_dist
 ? ? ? ?

#=======================================================================

# 7. EXPERIMENTAL DATA

_exptl_special_details                   ?

_diffrn_ambient_temperature              293
_diffrn_measurement_device               'Four-circle diffractometer'
_diffrn_measurement_device_type          'Bruker CCD'
_diffrn_detector                  'Bruker APEX2 area detector'
_diffrn_detector_area_resol_mean        8.3333
_diffrn_detector_type             'CCD area detector'
_diffrn_source                    'microfocus sealed X-ray tube'
_diffrn_source_current            0.600
_diffrn_source_power              30
_diffrn_source_type               'Incoatec I\ms'
_diffrn_source_voltage            50
_diffrn_radiation_source                 'X-ray tube'
_diffrn_radiation_type                   'Mo K\a'
_diffrn_radiation_wavelength             0.71073
_diffrn_radiation_monochromator          graphite
_diffrn_measurement_method               '\W and \f scans'

_diffrn_reflns_number                    5647
_diffrn_reflns_theta_min                 2.1
_diffrn_reflns_theta_max                 33.19
_diffrn_reflns_theta_full                32.65
_diffrn_measured_fraction_theta_max      0.97
_diffrn_measured_fraction_theta_full     0.98
_diffrn_reflns_av_R_equivalents          0.028
_diffrn_reflns_av_unetI/netI             0.0327
_diffrn_reflns_limit_h_min               -30
_diffrn_reflns_limit_h_max               26
_diffrn_reflns_limit_k_min               -5
_diffrn_reflns_limit_k_max               6
_diffrn_reflns_limit_l_min               -12
_diffrn_reflns_limit_l_max               14
_diffrn_reflns_reduction_process         ?

_diffrn_standards_number                 ?
_diffrn_standards_interval_count         ?
_diffrn_standards_interval_time          ?
_diffrn_standards_decay_%                ?
loop_
_diffrn_standard_refln_index_h
_diffrn_standard_refln_index_k
_diffrn_standard_refln_index_l
  ? ? ?

_diffrn_radiation_probe                  x-ray

#=======================================================================

# 8. REFINEMENT DATA

_refine_special_details
?

_reflns_number_total                     1537
_reflns_number_gt                        1181
_reflns_threshold_expression             'I>3\s(I)'

_refine_ls_structure_factor_coef         F
_refine_ls_R_factor_gt                   0.0302
_refine_ls_wR_factor_gt                  0.0297
_refine_ls_R_factor_all                  0.0463
_refine_ls_wR_factor_ref                 0.0308
_refine_ls_goodness_of_fit_ref           1.34
_refine_ls_goodness_of_fit_gt            1.48
_refine_ls_restrained_S_gt               ?
_refine_ls_restrained_S_all              ?
_refine_ls_number_reflns                 1537
_refine_ls_number_parameters             50
_refine_ls_number_restraints             0
_refine_ls_number_constraints            4
_refine_ls_weighting_scheme              sigma
_refine_ls_weighting_details             'w=1/(\s^2^(F)+0.0001F^2^)'
_refine_ls_hydrogen_treatment            ?
_refine_ls_shift/su_max                  0.0026
_refine_ls_shift/su_mean                 0.0008
_refine_diff_density_max                 1.41
_refine_diff_density_min                 -1.69
_refine_ls_extinction_method             'none'
_refine_ls_extinction_coef               ?
_refine_ls_abs_structure_details         ?
_refine_ls_abs_structure_Flack           ?
_refine_ls_abs_structure_Rogers          ?

loop_
 _atom_type_symbol
 _atom_type_scat_dispersion_real
 _atom_type_scat_dispersion_imag
 _atom_type_scat_source
 Cr   0.3209  0.6236
 'International Tables Vol C tables 4.2.6.8 and 6.1.1.1'
 In  -0.7276  1.3100
 'International Tables Vol C tables 4.2.6.8 and 6.1.1.1'
 Se  -0.0929  2.2259
 'International Tables Vol C tables 4.2.6.8 and 6.1.1.1'
 Tl  -2.8358  9.6688
 'International Tables Vol C tables 4.2.6.8 and 6.1.1.1'

_computing_data_collection               'APEX2 (Bruker, 2004)' 
_computing_cell_refinement               'SAINT (Bruker, 2003)'
_computing_data_reduction                'SAINT (Bruker, 2003)'
_computing_structure_solution            'Superflip (Palatinus & Chapuis, 2007)'
_computing_structure_refinement          'Jana2006 (Petricek et al., 2014)'
_computing_molecular_graphics            'Diamond 3 (Brandenburg & Putz, 2014)'
_computing_publication_material          
;
Jana2006 (Petricek et al., 2014) and PublCIF (Westrip, 2010)
;


loop_
 _restr_distance_atom_site_label_1
 _restr_distance_site_symmetry_1
 _restr_distance_atom_site_label_2
 _restr_distance_site_symmetry_2
 _restr_distance_target
 _restr_distance_target_weight_param
 ? ? ? ? ? ?

loop_
 _restr_angle_atom_site_label_1
 _restr_angle_site_symmetry_1
 _restr_angle_atom_site_label_2
 _restr_angle_site_symmetry_2
 _restr_angle_atom_site_label_3
 _restr_angle_site_symmetry_3
 _restr_angle_target
 _restr_angle_target_weight_param
 ? ? ? ? ? ? ? ?

loop_
 _restr_torsion_atom_site_label_1
 _restr_torsion_site_symmetry_1
 _restr_torsion_atom_site_label_2
 _restr_torsion_site_symmetry_2
 _restr_torsion_atom_site_label_3
 _restr_torsion_site_symmetry_3
 _restr_torsion_atom_site_label_4
 _restr_torsion_site_symmetry_4
 _restr_torsion_angle_target
 _restr_torsion_weight_param
 ? ? ? ? ? ? ? ? ? ?

loop_
 _restr_equal_distance_atom_site_label_1
 _restr_equal_distance_site_symmetry_1
 _restr_equal_distance_atom_site_label_2
 _restr_equal_distance_site_symmetry_2
 _restr_equal_distance_class_class_id
 _restr_equal_distance_class_target_weight_param
 ? ? ? ? ? ?

loop_
 _restr_equal_angle_atom_site_label_1
 _restr_equal_angle_site_symmetry_1
 _restr_equal_angle_atom_site_label_2
 _restr_equal_angle_site_symmetry_2
 _restr_equal_angle_atom_site_label_3
 _restr_equal_angle_site_symmetry_3
 _restr_equal_angle_class_class_id
 _restr_equal_angle_class_target_weight_param
 ? ? ? ? ? ? ? ?

loop_
 _restr_equal_torsion_atom_site_label_1
 _restr_equal_torsion_site_symmetry_1
 _restr_equal_torsion_atom_site_label_2
 _restr_equal_torsion_site_symmetry_2
 _restr_equal_torsion_atom_site_label_3
 _restr_equal_torsion_site_symmetry_3
 _restr_equal_torsion_atom_site_label_4
 _restr_equal_torsion_site_symmetry_4
 _restr_equal_torsion_class_class_id
 _restr_equal_torsion_class_target_weight_param
 ? ? ? ? ? ? ? ? ? ?


#=======================================================================

# 9. ATOMIC COORDINATES AND DISPLACEMENT PARAMETERS

loop_
 _atom_site_label
 _atom_site_type_symbol
 _atom_site_fract_x
 _atom_site_fract_y
 _atom_site_fract_z
 _atom_site_adp_type
 _atom_site_U_iso_or_equiv
 _atom_site_site_symmetry_multiplicity
 _atom_site_occupancy
 _atom_site_calc_flag
 _atom_site_refinement_flags
 _atom_site_disorder_assembly
 _atom_site_disorder_group
  Tl1 Tl 0.46491(5) 0 0.52551(8) Uani 0.0407(3) 4 0.4631(16) d . . .
  Tl2 Tl 0 0.5 0.5 Uiso 0.032(2) 2 0.074(3) d . . .
  In1 In 0 0 0 Uani 0.0155(2) 2 0.811(5) d . . .
  Cr Cr 0 0 0 Uani 0.0155(2) 2 0.189(5) d . . .
  In2 In 0.28034(3) 0 0.66298(5) Uani 0.02131(15) 4 1 d . . .
  In3 In 0.36250(2) 0 0.10972(5) Uani 0.02052(15) 4 1 d . . .
  Se1 Se 0.24067(3) 0 0.15323(6) Uani 0.01295(17) 4 1 d . . .
  Se2 Se 0.16279(4) 0 0.47058(7) Uani 0.0197(2) 4 1 d . . .
  Se3 Se 0.58556(3) 0 0.11945(6) Uani 0.01640(19) 4 1 d . . .
  Se4 Se 0.06189(3) 0 0.76833(7) Uani 0.01829(19) 4 1 d . . .

loop_
 _atom_site_aniso_label
 _atom_site_aniso_type_symbol
 _atom_site_aniso_U_11
 _atom_site_aniso_U_22
 _atom_site_aniso_U_33
 _atom_site_aniso_U_12
 _atom_site_aniso_U_13
 _atom_site_aniso_U_23
 Tl1 Tl 0.0434(6) 0.0352(4) 0.0376(4) 0 -0.0058(3) 0
 In1 In 0.0110(4) 0.0129(4) 0.0240(4) 0 0.0069(3) 0
 Cr Cr 0.0110(4) 0.0129(4) 0.0240(4) 0 0.0069(3) 0
 In2 In 0.0346(3) 0.0138(2) 0.01692(19) 0 0.00868(19) 0
 In3 In 0.0158(2) 0.0166(2) 0.0327(3) 0 0.01323(19) 0
 Se1 Se 0.0129(3) 0.0129(3) 0.0142(3) 0 0.0053(2) 0
 Se2 Se 0.0256(4) 0.0174(3) 0.0183(3) 0 0.0094(2) 0
 Se3 Se 0.0121(3) 0.0179(3) 0.0187(3) 0 0.0019(2) 0
 Se4 Se 0.0189(3) 0.0153(3) 0.0204(3) 0 0.0035(2) 0

loop_
 _jana_atom_site_ADP_C_label
 _jana_atom_site_ADP_C_type_symbol
 _jana_atom_site_ADP_C_111
 _jana_atom_site_ADP_C_112
 _jana_atom_site_ADP_C_113
 _jana_atom_site_ADP_C_122
 _jana_atom_site_ADP_C_123
 _jana_atom_site_ADP_C_133
 _jana_atom_site_ADP_C_222
 _jana_atom_site_ADP_C_223
 _jana_atom_site_ADP_C_233
 _jana_atom_site_ADP_C_333
 ? ? ? ? ? ? ? ? ? ? ? ?

loop_
 _jana_atom_site_ADP_D_label
 _jana_atom_site_ADP_D_type_symbol
 _jana_atom_site_ADP_D_1111
 _jana_atom_site_ADP_D_1112
 _jana_atom_site_ADP_D_1113
 _jana_atom_site_ADP_D_1122
 _jana_atom_site_ADP_D_1123
 _jana_atom_site_ADP_D_1133
 _jana_atom_site_ADP_D_1222
 _jana_atom_site_ADP_D_1223
 _jana_atom_site_ADP_D_1233
 _jana_atom_site_ADP_D_1333
 _jana_atom_site_ADP_D_2222
 _jana_atom_site_ADP_D_2223
 _jana_atom_site_ADP_D_2233
 _jana_atom_site_ADP_D_2333
 _jana_atom_site_ADP_D_3333
 ? ? ? ? ? ? ? ? ? ? ? ? ? ? ? ? ?

loop_
 _jana_atom_site_ADP_E_label
 _jana_atom_site_ADP_E_type_symbol
 _jana_atom_site_ADP_E_11111
 _jana_atom_site_ADP_E_11112
 _jana_atom_site_ADP_E_11113
 _jana_atom_site_ADP_E_11122
 _jana_atom_site_ADP_E_11123
 _jana_atom_site_ADP_E_11133
 _jana_atom_site_ADP_E_11222
 _jana_atom_site_ADP_E_11223
 _jana_atom_site_ADP_E_11233
 _jana_atom_site_ADP_E_11333
 _jana_atom_site_ADP_E_12222
 _jana_atom_site_ADP_E_12223
 _jana_atom_site_ADP_E_12233
 _jana_atom_site_ADP_E_12333
 _jana_atom_site_ADP_E_13333
 _jana_atom_site_ADP_E_22222
 _jana_atom_site_ADP_E_22223
 _jana_atom_site_ADP_E_22233
 _jana_atom_site_ADP_E_22333
 _jana_atom_site_ADP_E_23333
 _jana_atom_site_ADP_E_33333
 ? ? ? ? ? ? ? ? ? ? ? ? ? ? ? ? ? ? ? ? ? ? ?

loop_
 _jana_atom_site_ADP_F_label
 _jana_atom_site_ADP_F_type_symbol
 _jana_atom_site_ADP_F_111111
 _jana_atom_site_ADP_F_111112
 _jana_atom_site_ADP_F_111113
 _jana_atom_site_ADP_F_111122
 _jana_atom_site_ADP_F_111123
 _jana_atom_site_ADP_F_111133
 _jana_atom_site_ADP_F_111222
 _jana_atom_site_ADP_F_111223
 _jana_atom_site_ADP_F_111233
 _jana_atom_site_ADP_F_111333
 _jana_atom_site_ADP_F_112222
 _jana_atom_site_ADP_F_112223
 _jana_atom_site_ADP_F_112233
 _jana_atom_site_ADP_F_112333
 _jana_atom_site_ADP_F_113333
 _jana_atom_site_ADP_F_122222
 _jana_atom_site_ADP_F_122223
 _jana_atom_site_ADP_F_122233
 _jana_atom_site_ADP_F_122333
 _jana_atom_site_ADP_F_123333
 _jana_atom_site_ADP_F_133333
 _jana_atom_site_ADP_F_222222
 _jana_atom_site_ADP_F_222223
 _jana_atom_site_ADP_F_222233
 _jana_atom_site_ADP_F_222333
 _jana_atom_site_ADP_F_223333
 _jana_atom_site_ADP_F_233333
 _jana_atom_site_ADP_F_333333
 ? ? ? ? ? ? ? ? ? ? ? ? ? ? ? ? ? ? ? ? ? ? ? ? ? ? ? ? ? ?

#=======================================================================

# 10. MOLECULAR GEOMETRY

loop_
 _geom_bond_atom_site_label_1
 _geom_bond_atom_site_label_2
 _geom_bond_site_symmetry_1
 _geom_bond_site_symmetry_2
 _geom_bond_distance
 _geom_bond_publ_flag
  Tl1 Tl1 . 1_545 3.9754(8) ?
  Tl1 Tl1 . 1_565 3.9754(8) ?
  Tl1 Tl1 . 2_656 1.5654(15) ?
  Tl1 Tl2 . 5_545 0.7827(11) ?
  Tl1 Se2 . 6_546 3.2249(11) ?
  Tl1 Se2 . 6_556 3.2249(11) ?
  Tl1 Se3 . 2_656 3.7369(13) ?
  Tl1 Se4 . 5_545 3.3558(9) ?
  Tl1 Se4 . 5_555 3.3558(9) ?
  Tl1 Se4 . 6_546 3.4010(9) ?
  Tl1 Se4 . 6_556 3.4010(9) ?
  Tl2 Tl2 . 1_545 3.9754(8) ?
  Tl2 Tl2 . 1_565 3.9754(8) ?
  Tl2 Se2 . . 3.8489(8) ?
  Tl2 Se2 . 1_565 3.8489(8) ?
  Tl2 Se2 . 2_556 3.8489(8) ?
  Tl2 Se2 . 2_566 3.8489(8) ?
  Tl2 Se4 . . 3.2865(7) ?
  Tl2 Se4 . 1_565 3.2865(7) ?
  Tl2 Se4 . 2_556 3.2865(7) ?
  Tl2 Se4 . 2_566 3.2865(7) ?
  In1 In1 . 1_545 3.9754(8) ?
  In1 In1 . 1_565 3.9754(8) ?
  In1 Cr . 1_545 3.9754(8) ?
  In1 Cr . . 0 ?
  In1 Cr . 1_565 3.9754(8) ?
  In1 In3 . 5_445 3.6941(6) ?
  In1 In3 . 5_455 3.6941(6) ?
  In1 In3 . 6_545 3.6941(6) ?
  In1 In3 . 6_555 3.6941(6) ?
  In1 Se3 . 5_445 2.7122(5) ?
  In1 Se3 . 5_455 2.7122(5) ?
  In1 Se3 . 6_545 2.7122(5) ?
  In1 Se3 . 6_555 2.7122(5) ?
  In1 Se4 . 1_554 2.7460(8) ?
  In1 Se4 . 2_556 2.7460(8) ?
  Cr Cr . 1_545 3.9754(8) ?
  Cr Cr . 1_565 3.9754(8) ?
  Cr In3 . 5_445 3.6941(6) ?
  Cr In3 . 5_455 3.6941(6) ?
  Cr In3 . 6_545 3.6941(6) ?
  Cr In3 . 6_555 3.6941(6) ?
  Cr Se3 . 5_445 2.7122(5) ?
  Cr Se3 . 5_455 2.7122(5) ?
  Cr Se3 . 6_545 2.7122(5) ?
  Cr Se3 . 6_555 2.7122(5) ?
  Cr Se4 . 1_554 2.7460(8) ?
  Cr Se4 . 2_556 2.7460(8) ?
  In2 In2 . 1_545 3.9754(8) ?
  In2 In2 . 1_565 3.9754(8) ?
  In2 In2 . 6_546 3.6944(8) ?
  In2 In2 . 6_556 3.6944(8) ?
  In2 Se1 . 6_546 2.7433(6) ?
  In2 Se1 . 6_556 2.7433(6) ?
  In2 Se2 . . 2.6644(9) ?
  In2 Se2 . 6_546 2.7286(7) ?
  In2 Se2 . 6_556 2.7286(7) ?
  In2 Se3 . 2_656 3.0300(9) ?
  In3 In3 . 1_545 3.9754(8) ?
  In3 In3 . 1_565 3.9754(8) ?
  In3 Se1 . . 2.5328(9) ?
  In3 Se1 . 6_545 3.5227(7) ?
  In3 Se1 . 6_555 3.5227(7) ?
  In3 Se3 . 2_655 2.6080(9) ?
  In3 Se4 . 6_546 2.6186(6) ?
  In3 Se4 . 6_556 2.6186(6) ?
  Se1 Se1 . 1_545 3.9754(8) ?
  Se1 Se1 . 1_565 3.9754(8) ?
  Se1 Se1 . 6_545 3.6278(9) ?
  Se1 Se1 . 6_555 3.6278(9) ?
  Se1 Se2 . . 3.6795(11) ?
  Se1 Se3 . 5_445 3.6207(9) ?
  Se1 Se3 . 5_455 3.6207(9) ?
  Se2 Se2 . 1_545 3.9754(8) ?
  Se2 Se2 . 1_565 3.9754(8) ?
  Se2 Se2 . 6_546 3.9294(10) ?
  Se2 Se2 . 6_556 3.9294(10) ?
  Se2 Se3 . 5_445 3.9432(9) ?
  Se2 Se3 . 5_455 3.9432(9) ?
  Se2 Se4 . . 3.8022(11) ?
  Se3 Se3 . 1_545 3.9754(8) ?
  Se3 Se3 . 1_565 3.9754(8) ?
  Se3 Se3 . 2_655 3.6905(11) ?
  Se3 Se4 . 5_544 3.8558(10) ?
  Se3 Se4 . 5_554 3.8558(10) ?
  Se3 Se4 . 6_546 3.8633(10) ?
  Se3 Se4 . 6_556 3.8633(10) ?
  Se4 Se4 . 1_545 3.9754(8) ?
  Se4 Se4 . 1_565 3.9754(8) ?

loop_
 _geom_angle_atom_site_label_1
 _geom_angle_atom_site_label_2
 _geom_angle_atom_site_label_3
 _geom_angle_site_symmetry_1
 _geom_angle_site_symmetry_2
 _geom_angle_site_symmetry_3
 _geom_angle
 _geom_angle_publ_flag
  Tl1 Tl1 Tl1 1_545 . 1_565 180.0(5) ?
  Tl1 Tl1 Tl1 1_545 . 2_656 90.00(2) ?
  Tl1 Tl1 Tl2 1_545 . 5_545 90.00(2) ?
  Tl1 Tl1 Se2 1_545 . 6_546 51.949(18) ?
  Tl1 Tl1 Se2 1_545 . 6_556 128.05(3) ?
  Tl1 Tl1 Se3 1_545 . 2_656 90.000(18) ?
  Tl1 Tl1 Se4 1_545 . 5_545 53.678(14) ?
  Tl1 Tl1 Se4 1_545 . 5_555 126.32(2) ?
  Tl1 Tl1 Se4 1_545 . 6_546 54.236(14) ?
  Tl1 Tl1 Se4 1_545 . 6_556 125.76(2) ?
  Tl1 Tl1 Tl1 1_565 . 2_656 90.00(2) ?
  Tl1 Tl1 Tl2 1_565 . 5_545 90.00(2) ?
  Tl1 Tl1 Se2 1_565 . 6_546 128.05(3) ?
  Tl1 Tl1 Se2 1_565 . 6_556 51.949(18) ?
  Tl1 Tl1 Se3 1_565 . 2_656 90.000(18) ?
  Tl1 Tl1 Se4 1_565 . 5_545 126.32(2) ?
  Tl1 Tl1 Se4 1_565 . 5_555 53.678(14) ?
  Tl1 Tl1 Se4 1_565 . 6_546 125.76(2) ?
  Tl1 Tl1 Se4 1_565 . 6_556 54.236(14) ?
  Tl1 Tl1 Tl2 2_656 . 5_545 0.0(5) ?
  Tl1 Tl1 Se2 2_656 . 6_546 138.86(2) ?
  Tl1 Tl1 Se2 2_656 . 6_556 138.86(2) ?
  Tl1 Tl1 Se3 2_656 . 2_656 134.67(5) ?
  Tl1 Tl1 Se4 2_656 . 5_545 78.22(4) ?
  Tl1 Tl1 Se4 2_656 . 5_555 78.22(4) ?
  Tl1 Tl1 Se4 2_656 . 6_546 75.00(4) ?
  Tl1 Tl1 Se4 2_656 . 6_556 75.00(4) ?
  Tl2 Tl1 Se2 5_545 . 6_546 138.86(3) ?
  Tl2 Tl1 Se2 5_545 . 6_556 138.86(3) ?
  Tl2 Tl1 Se3 5_545 . 2_656 134.67(7) ?
  Tl2 Tl1 Se4 5_545 . 5_545 78.22(5) ?
  Tl2 Tl1 Se4 5_545 . 5_555 78.22(5) ?
  Tl2 Tl1 Se4 5_545 . 6_546 75.00(5) ?
  Tl2 Tl1 Se4 5_545 . 6_556 75.00(5) ?
  Se2 Tl1 Se2 6_546 . 6_556 76.10(3) ?
  Se2 Tl1 Se3 6_546 . 2_656 68.55(2) ?
  Se2 Tl1 Se4 6_546 . 5_545 88.171(18) ?
  Se2 Tl1 Se4 6_546 . 5_555 134.29(3) ?
  Se2 Tl1 Se4 6_546 . 6_546 69.98(2) ?
  Se2 Tl1 Se4 6_546 . 6_556 112.22(3) ?
  Se2 Tl1 Se3 6_556 . 2_656 68.55(2) ?
  Se2 Tl1 Se4 6_556 . 5_545 134.29(3) ?
  Se2 Tl1 Se4 6_556 . 5_555 88.171(18) ?
  Se2 Tl1 Se4 6_556 . 6_546 112.22(3) ?
  Se2 Tl1 Se4 6_556 . 6_556 69.98(2) ?
  Se3 Tl1 Se4 2_656 . 5_545 65.75(2) ?
  Se3 Tl1 Se4 2_656 . 5_555 65.75(2) ?
  Se3 Tl1 Se4 2_656 . 6_546 136.79(2) ?
  Se3 Tl1 Se4 2_656 . 6_556 136.79(2) ?
  Se4 Tl1 Se4 5_545 . 5_555 72.64(2) ?
  Se4 Tl1 Se4 5_545 . 6_546 101.558(16) ?
  Se4 Tl1 Se4 5_545 . 6_556 153.22(4) ?
  Se4 Tl1 Se4 5_555 . 6_546 153.22(4) ?
  Se4 Tl1 Se4 5_555 . 6_556 101.558(16) ?
  Se4 Tl1 Se4 6_546 . 6_556 71.529(19) ?
  Tl1 Tl2 Tl1 5_455 . 6_556 180.0(5) ?
  Tl1 Tl2 Tl2 5_455 . 1_545 90 ?
  Tl1 Tl2 Tl2 5_455 . 1_565 90 ?
  Tl1 Tl2 Se2 5_455 . . 146.55(2) ?
  Tl1 Tl2 Se2 5_455 . 1_565 146.55(2) ?
  Tl1 Tl2 Se2 5_455 . 2_556 33.45(2) ?
  Tl1 Tl2 Se2 5_455 . 2_566 33.45(2) ?
  Tl1 Tl2 Se4 5_455 . . 88.30(5) ?
  Tl1 Tl2 Se4 5_455 . 1_565 88.30(5) ?
  Tl1 Tl2 Se4 5_455 . 2_556 91.70(5) ?
  Tl1 Tl2 Se4 5_455 . 2_566 91.70(5) ?
  Tl1 Tl2 Tl2 6_556 . 1_545 90 ?
  Tl1 Tl2 Tl2 6_556 . 1_565 90 ?
  Tl1 Tl2 Se2 6_556 . . 33.45(2) ?
  Tl1 Tl2 Se2 6_556 . 1_565 33.45(2) ?
  Tl1 Tl2 Se2 6_556 . 2_556 146.55(2) ?
  Tl1 Tl2 Se2 6_556 . 2_566 146.55(2) ?
  Tl1 Tl2 Se4 6_556 . . 91.70(5) ?
  Tl1 Tl2 Se4 6_556 . 1_565 91.70(5) ?
  Tl1 Tl2 Se4 6_556 . 2_556 88.30(5) ?
  Tl1 Tl2 Se4 6_556 . 2_566 88.30(5) ?
  Tl2 Tl2 Tl2 1_545 . 1_565 180.0(5) ?
  Tl2 Tl2 Se2 1_545 . . 58.907(6) ?
  Tl2 Tl2 Se2 1_545 . 1_565 121.093(6) ?
  Tl2 Tl2 Se2 1_545 . 2_556 58.907(6) ?
  Tl2 Tl2 Se2 1_545 . 2_566 121.093(6) ?
  Tl2 Tl2 Se4 1_545 . . 52.785(7) ?
  Tl2 Tl2 Se4 1_545 . 1_565 127.215(7) ?
  Tl2 Tl2 Se4 1_545 . 2_556 52.785(7) ?
  Tl2 Tl2 Se4 1_545 . 2_566 127.215(7) ?
  Tl2 Tl2 Se2 1_565 . . 121.093(6) ?
  Tl2 Tl2 Se2 1_565 . 1_565 58.907(6) ?
  Tl2 Tl2 Se2 1_565 . 2_556 121.093(6) ?
  Tl2 Tl2 Se2 1_565 . 2_566 58.907(6) ?
  Tl2 Tl2 Se4 1_565 . . 127.215(7) ?
  Tl2 Tl2 Se4 1_565 . 1_565 52.785(7) ?
  Tl2 Tl2 Se4 1_565 . 2_556 127.215(7) ?
  Tl2 Tl2 Se4 1_565 . 2_566 52.785(7) ?
  Se2 Tl2 Se2 . . 1_565 62.186(10) ?
  Se2 Tl2 Se2 . . 2_556 117.814(10) ?
  Se2 Tl2 Se2 . . 2_566 180.0(5) ?
  Se2 Tl2 Se4 . . . 63.828(16) ?
  Se2 Tl2 Se4 . . 1_565 100.580(14) ?
  Se2 Tl2 Se4 . . 2_556 79.420(14) ?
  Se2 Tl2 Se4 . . 2_566 116.172(16) ?
  Se2 Tl2 Se2 1_565 . 2_556 180.0(5) ?
  Se2 Tl2 Se2 1_565 . 2_566 117.814(10) ?
  Se2 Tl2 Se4 1_565 . . 100.580(14) ?
  Se2 Tl2 Se4 1_565 . 1_565 63.828(16) ?
  Se2 Tl2 Se4 1_565 . 2_556 116.172(16) ?
  Se2 Tl2 Se4 1_565 . 2_566 79.420(14) ?
  Se2 Tl2 Se2 2_556 . 2_566 62.186(10) ?
  Se2 Tl2 Se4 2_556 . . 79.420(14) ?
  Se2 Tl2 Se4 2_556 . 1_565 116.172(16) ?
  Se2 Tl2 Se4 2_556 . 2_556 63.828(16) ?
  Se2 Tl2 Se4 2_556 . 2_566 100.580(14) ?
  Se2 Tl2 Se4 2_566 . . 116.172(16) ?
  Se2 Tl2 Se4 2_566 . 1_565 79.420(14) ?
  Se2 Tl2 Se4 2_566 . 2_556 100.580(14) ?
  Se2 Tl2 Se4 2_566 . 2_566 63.828(16) ?
  Se4 Tl2 Se4 . . 1_565 74.429(12) ?
  Se4 Tl2 Se4 . . 2_556 105.571(12) ?
  Se4 Tl2 Se4 . . 2_566 180.0(5) ?
  Se4 Tl2 Se4 1_565 . 2_556 180.0(5) ?
  Se4 Tl2 Se4 1_565 . 2_566 105.571(12) ?
  Se4 Tl2 Se4 2_556 . 2_566 74.429(12) ?
  In1 In1 In1 1_545 . 1_565 180.0(5) ?
  In1 In1 Cr 1_545 . 1_545 0.0(5) ?
  In1 In1 Cr 1_545 . . 0 ?
  In1 In1 Cr 1_545 . 1_565 180.0(5) ?
  In1 In1 In3 1_545 . 5_445 57.447(5) ?
  In1 In1 In3 1_545 . 5_455 122.553(5) ?
  In1 In1 In3 1_545 . 6_545 57.447(5) ?
  In1 In1 In3 1_545 . 6_555 122.553(5) ?
  In1 In1 Se3 1_545 . 5_445 42.872(10) ?
  In1 In1 Se3 1_545 . 5_455 137.128(10) ?
  In1 In1 Se3 1_545 . 6_545 42.872(10) ?
  In1 In1 Se3 1_545 . 6_555 137.128(10) ?
  In1 In1 Se4 1_545 . 1_554 90 ?
  In1 In1 Se4 1_545 . 2_556 90 ?
  In1 In1 Cr 1_565 . 1_545 180.0(5) ?
  In1 In1 Cr 1_565 . . 0 ?
  In1 In1 Cr 1_565 . 1_565 0.0(5) ?
  In1 In1 In3 1_565 . 5_445 122.553(5) ?
  In1 In1 In3 1_565 . 5_455 57.447(5) ?
  In1 In1 In3 1_565 . 6_545 122.553(5) ?
  In1 In1 In3 1_565 . 6_555 57.447(5) ?
  In1 In1 Se3 1_565 . 5_445 137.128(10) ?
  In1 In1 Se3 1_565 . 5_455 42.872(10) ?
  In1 In1 Se3 1_565 . 6_545 137.128(10) ?
  In1 In1 Se3 1_565 . 6_555 42.872(10) ?
  In1 In1 Se4 1_565 . 1_554 90 ?
  In1 In1 Se4 1_565 . 2_556 90 ?
  Cr In1 Cr 1_545 . . 0 ?
  Cr In1 Cr 1_545 . 1_565 180.0(5) ?
  Cr In1 In3 1_545 . 5_445 57.447(5) ?
  Cr In1 In3 1_545 . 5_455 122.553(5) ?
  Cr In1 In3 1_545 . 6_545 57.447(5) ?
  Cr In1 In3 1_545 . 6_555 122.553(5) ?
  Cr In1 Se3 1_545 . 5_445 42.872(10) ?
  Cr In1 Se3 1_545 . 5_455 137.128(10) ?
  Cr In1 Se3 1_545 . 6_545 42.872(10) ?
  Cr In1 Se3 1_545 . 6_555 137.128(10) ?
  Cr In1 Se4 1_545 . 1_554 90 ?
  Cr In1 Se4 1_545 . 2_556 90 ?
  Cr In1 Cr . . 1_565 0 ?
  Cr In1 In3 . . 5_445 0 ?
  Cr In1 In3 . . 5_455 0 ?
  Cr In1 In3 . . 6_545 0 ?
  Cr In1 In3 . . 6_555 0 ?
  Cr In1 Se3 . . 5_445 0 ?
  Cr In1 Se3 . . 5_455 0 ?
  Cr In1 Se3 . . 6_545 0 ?
  Cr In1 Se3 . . 6_555 0 ?
  Cr In1 Se4 . . 1_554 0 ?
  Cr In1 Se4 . . 2_556 0 ?
  Cr In1 In3 1_565 . 5_445 122.553(5) ?
  Cr In1 In3 1_565 . 5_455 57.447(5) ?
  Cr In1 In3 1_565 . 6_545 122.553(5) ?
  Cr In1 In3 1_565 . 6_555 57.447(5) ?
  Cr In1 Se3 1_565 . 5_445 137.128(10) ?
  Cr In1 Se3 1_565 . 5_455 42.872(10) ?
  Cr In1 Se3 1_565 . 6_545 137.128(10) ?
  Cr In1 Se3 1_565 . 6_555 42.872(10) ?
  Cr In1 Se4 1_565 . 1_554 90 ?
  Cr In1 Se4 1_565 . 2_556 90 ?
  In3 In1 In3 5_445 . 5_455 65.105(9) ?
  In3 In1 In3 5_445 . 6_545 114.895(9) ?
  In3 In1 In3 5_445 . 6_555 180.0(5) ?
  In3 In1 Se3 5_445 . 5_445 85.411(15) ?
  In3 In1 Se3 5_445 . 5_455 135.128(16) ?
  In3 In1 Se3 5_445 . 6_545 44.872(16) ?
  In3 In1 Se3 5_445 . 6_555 94.589(15) ?
  In3 In1 Se4 5_445 . 1_554 134.936(11) ?
  In3 In1 Se4 5_445 . 2_556 45.064(11) ?
  In3 In1 In3 5_455 . 6_545 180.0(5) ?
  In3 In1 In3 5_455 . 6_555 114.895(9) ?
  In3 In1 Se3 5_455 . 5_445 135.128(16) ?
  In3 In1 Se3 5_455 . 5_455 85.411(15) ?
  In3 In1 Se3 5_455 . 6_545 94.589(15) ?
  In3 In1 Se3 5_455 . 6_555 44.872(16) ?
  In3 In1 Se4 5_455 . 1_554 134.936(11) ?
  In3 In1 Se4 5_455 . 2_556 45.064(11) ?
  In3 In1 In3 6_545 . 6_555 65.105(9) ?
  In3 In1 Se3 6_545 . 5_445 44.872(16) ?
  In3 In1 Se3 6_545 . 5_455 94.589(15) ?
  In3 In1 Se3 6_545 . 6_545 85.411(15) ?
  In3 In1 Se3 6_545 . 6_555 135.128(16) ?
  In3 In1 Se4 6_545 . 1_554 45.064(11) ?
  In3 In1 Se4 6_545 . 2_556 134.936(11) ?
  In3 In1 Se3 6_555 . 5_445 94.589(15) ?
  In3 In1 Se3 6_555 . 5_455 44.872(16) ?
  In3 In1 Se3 6_555 . 6_545 135.128(16) ?
  In3 In1 Se3 6_555 . 6_555 85.411(15) ?
  In3 In1 Se4 6_555 . 1_554 45.064(11) ?
  In3 In1 Se4 6_555 . 2_556 134.936(11) ?
  Se3 In1 Se3 5_445 . 5_455 94.256(15) ?
  Se3 In1 Se3 5_445 . 6_545 85.744(15) ?
  Se3 In1 Se3 5_445 . 6_555 180.0(5) ?
  Se3 In1 Se4 5_445 . 1_554 89.889(17) ?
  Se3 In1 Se4 5_445 . 2_556 90.111(17) ?
  Se3 In1 Se3 5_455 . 6_545 180.0(5) ?
  Se3 In1 Se3 5_455 . 6_555 85.744(15) ?
  Se3 In1 Se4 5_455 . 1_554 89.889(17) ?
  Se3 In1 Se4 5_455 . 2_556 90.111(17) ?
  Se3 In1 Se3 6_545 . 6_555 94.256(15) ?
  Se3 In1 Se4 6_545 . 1_554 90.111(17) ?
  Se3 In1 Se4 6_545 . 2_556 89.889(17) ?
  Se3 In1 Se4 6_555 . 1_554 90.111(17) ?
  Se3 In1 Se4 6_555 . 2_556 89.889(17) ?
  Se4 In1 Se4 1_554 . 2_556 180.0(5) ?
  In1 Cr In1 1_545 . . 0 ?
  In1 Cr In1 1_545 . 1_565 180.0(5) ?
  In1 Cr Cr 1_545 . 1_545 0.0(5) ?
  In1 Cr Cr 1_545 . 1_565 180.0(5) ?
  In1 Cr In3 1_545 . 5_445 57.447(5) ?
  In1 Cr In3 1_545 . 5_455 122.553(5) ?
  In1 Cr In3 1_545 . 6_545 57.447(5) ?
  In1 Cr In3 1_545 . 6_555 122.553(5) ?
  In1 Cr Se3 1_545 . 5_445 42.872(10) ?
  In1 Cr Se3 1_545 . 5_455 137.128(10) ?
  In1 Cr Se3 1_545 . 6_545 42.872(10) ?
  In1 Cr Se3 1_545 . 6_555 137.128(10) ?
  In1 Cr Se4 1_545 . 1_554 90 ?
  In1 Cr Se4 1_545 . 2_556 90 ?
  In1 Cr In1 . . 1_565 0 ?
  In1 Cr Cr . . 1_545 0 ?
  In1 Cr Cr . . 1_565 0 ?
  In1 Cr In3 . . 5_445 0 ?
  In1 Cr In3 . . 5_455 0 ?
  In1 Cr In3 . . 6_545 0 ?
  In1 Cr In3 . . 6_555 0 ?
  In1 Cr Se3 . . 5_445 0 ?
  In1 Cr Se3 . . 5_455 0 ?
  In1 Cr Se3 . . 6_545 0 ?
  In1 Cr Se3 . . 6_555 0 ?
  In1 Cr Se4 . . 1_554 0 ?
  In1 Cr Se4 . . 2_556 0 ?
  In1 Cr Cr 1_565 . 1_545 180.0(5) ?
  In1 Cr Cr 1_565 . 1_565 0.0(5) ?
  In1 Cr In3 1_565 . 5_445 122.553(5) ?
  In1 Cr In3 1_565 . 5_455 57.447(5) ?
  In1 Cr In3 1_565 . 6_545 122.553(5) ?
  In1 Cr In3 1_565 . 6_555 57.447(5) ?
  In1 Cr Se3 1_565 . 5_445 137.128(10) ?
  In1 Cr Se3 1_565 . 5_455 42.872(10) ?
  In1 Cr Se3 1_565 . 6_545 137.128(10) ?
  In1 Cr Se3 1_565 . 6_555 42.872(10) ?
  In1 Cr Se4 1_565 . 1_554 90 ?
  In1 Cr Se4 1_565 . 2_556 90 ?
  Cr Cr Cr 1_545 . 1_565 180.0(5) ?
  Cr Cr In3 1_545 . 5_445 57.447(5) ?
  Cr Cr In3 1_545 . 5_455 122.553(5) ?
  Cr Cr In3 1_545 . 6_545 57.447(5) ?
  Cr Cr In3 1_545 . 6_555 122.553(5) ?
  Cr Cr Se3 1_545 . 5_445 42.872(10) ?
  Cr Cr Se3 1_545 . 5_455 137.128(10) ?
  Cr Cr Se3 1_545 . 6_545 42.872(10) ?
  Cr Cr Se3 1_545 . 6_555 137.128(10) ?
  Cr Cr Se4 1_545 . 1_554 90 ?
  Cr Cr Se4 1_545 . 2_556 90 ?
  Cr Cr In3 1_565 . 5_445 122.553(5) ?
  Cr Cr In3 1_565 . 5_455 57.447(5) ?
  Cr Cr In3 1_565 . 6_545 122.553(5) ?
  Cr Cr In3 1_565 . 6_555 57.447(5) ?
  Cr Cr Se3 1_565 . 5_445 137.128(10) ?
  Cr Cr Se3 1_565 . 5_455 42.872(10) ?
  Cr Cr Se3 1_565 . 6_545 137.128(10) ?
  Cr Cr Se3 1_565 . 6_555 42.872(10) ?
  Cr Cr Se4 1_565 . 1_554 90 ?
  Cr Cr Se4 1_565 . 2_556 90 ?
  In3 Cr In3 5_445 . 5_455 65.105(9) ?
  In3 Cr In3 5_445 . 6_545 114.895(9) ?
  In3 Cr In3 5_445 . 6_555 180.0(5) ?
  In3 Cr Se3 5_445 . 5_445 85.411(15) ?
  In3 Cr Se3 5_445 . 5_455 135.128(16) ?
  In3 Cr Se3 5_445 . 6_545 44.872(16) ?
  In3 Cr Se3 5_445 . 6_555 94.589(15) ?
  In3 Cr Se4 5_445 . 1_554 134.936(11) ?
  In3 Cr Se4 5_445 . 2_556 45.064(11) ?
  In3 Cr In3 5_455 . 6_545 180.0(5) ?
  In3 Cr In3 5_455 . 6_555 114.895(9) ?
  In3 Cr Se3 5_455 . 5_445 135.128(16) ?
  In3 Cr Se3 5_455 . 5_455 85.411(15) ?
  In3 Cr Se3 5_455 . 6_545 94.589(15) ?
  In3 Cr Se3 5_455 . 6_555 44.872(16) ?
  In3 Cr Se4 5_455 . 1_554 134.936(11) ?
  In3 Cr Se4 5_455 . 2_556 45.064(11) ?
  In3 Cr In3 6_545 . 6_555 65.105(9) ?
  In3 Cr Se3 6_545 . 5_445 44.872(16) ?
  In3 Cr Se3 6_545 . 5_455 94.589(15) ?
  In3 Cr Se3 6_545 . 6_545 85.411(15) ?
  In3 Cr Se3 6_545 . 6_555 135.128(16) ?
  In3 Cr Se4 6_545 . 1_554 45.064(11) ?
  In3 Cr Se4 6_545 . 2_556 134.936(11) ?
  In3 Cr Se3 6_555 . 5_445 94.589(15) ?
  In3 Cr Se3 6_555 . 5_455 44.872(16) ?
  In3 Cr Se3 6_555 . 6_545 135.128(16) ?
  In3 Cr Se3 6_555 . 6_555 85.411(15) ?
  In3 Cr Se4 6_555 . 1_554 45.064(11) ?
  In3 Cr Se4 6_555 . 2_556 134.936(11) ?
  Se3 Cr Se3 5_445 . 5_455 94.256(15) ?
  Se3 Cr Se3 5_445 . 6_545 85.744(15) ?
  Se3 Cr Se3 5_445 . 6_555 180.0(5) ?
  Se3 Cr Se4 5_445 . 1_554 89.889(17) ?
  Se3 Cr Se4 5_445 . 2_556 90.111(17) ?
  Se3 Cr Se3 5_455 . 6_545 180.0(5) ?
  Se3 Cr Se3 5_455 . 6_555 85.744(15) ?
  Se3 Cr Se4 5_455 . 1_554 89.889(17) ?
  Se3 Cr Se4 5_455 . 2_556 90.111(17) ?
  Se3 Cr Se3 6_545 . 6_555 94.256(15) ?
  Se3 Cr Se4 6_545 . 1_554 90.111(17) ?
  Se3 Cr Se4 6_545 . 2_556 89.889(17) ?
  Se3 Cr Se4 6_555 . 1_554 90.111(17) ?
  Se3 Cr Se4 6_555 . 2_556 89.889(17) ?
  Se4 Cr Se4 1_554 . 2_556 180.0(5) ?
  In2 In2 In2 1_545 . 1_565 180.0(5) ?
  In2 In2 In2 1_545 . 6_546 57.450(8) ?
  In2 In2 In2 1_545 . 6_556 122.550(12) ?
  In2 In2 Se1 1_545 . 6_546 43.568(12) ?
  In2 In2 Se1 1_545 . 6_556 136.432(19) ?
  In2 In2 Se2 1_545 . . 90.000(9) ?
  In2 In2 Se2 1_545 . 6_546 43.241(14) ?
  In2 In2 Se2 1_545 . 6_556 136.76(2) ?
  In2 In2 Se3 1_545 . 2_656 90.000(9) ?
  In2 In2 In2 1_565 . 6_546 122.550(12) ?
  In2 In2 In2 1_565 . 6_556 57.450(8) ?
  In2 In2 Se1 1_565 . 6_546 136.432(19) ?
  In2 In2 Se1 1_565 . 6_556 43.568(12) ?
  In2 In2 Se2 1_565 . . 90.000(9) ?
  In2 In2 Se2 1_565 . 6_546 136.76(2) ?
  In2 In2 Se2 1_565 . 6_556 43.241(14) ?
  In2 In2 Se3 1_565 . 2_656 90.000(9) ?
  In2 In2 In2 6_546 . 6_556 65.100(11) ?
  In2 In2 Se1 6_546 . 6_546 95.040(13) ?
  In2 In2 Se1 6_546 . 6_556 150.17(2) ?
  In2 In2 Se2 6_546 . . 47.491(14) ?
  In2 In2 Se2 6_546 . 6_546 46.041(16) ?
  In2 In2 Se2 6_546 . 6_556 95.149(19) ?
  In2 In2 Se3 6_546 . 2_656 132.304(17) ?
  In2 In2 Se1 6_556 . 6_546 150.17(2) ?
  In2 In2 Se1 6_556 . 6_556 95.040(13) ?
  In2 In2 Se2 6_556 . . 47.491(14) ?
  In2 In2 Se2 6_556 . 6_546 95.149(19) ?
  In2 In2 Se2 6_556 . 6_556 46.041(16) ?
  In2 In2 Se3 6_556 . 2_656 132.304(17) ?
  Se1 In2 Se1 6_546 . 6_556 92.86(2) ?
  Se1 In2 Se2 6_546 . . 102.70(2) ?
  Se1 In2 Se2 6_546 . 6_546 84.510(16) ?
  Se1 In2 Se2 6_546 . 6_556 163.74(3) ?
  Se1 In2 Se3 6_546 . 2_656 77.503(18) ?
  Se1 In2 Se2 6_556 . . 102.70(2) ?
  Se1 In2 Se2 6_556 . 6_546 163.74(3) ?
  Se1 In2 Se2 6_556 . 6_556 84.510(16) ?
  Se1 In2 Se3 6_556 . 2_656 77.503(18) ?
  Se2 In2 Se2 . . 6_546 93.53(2) ?
  Se2 In2 Se2 . . 6_556 93.53(2) ?
  Se2 In2 Se3 . . 2_656 179.70(3) ?
  Se2 In2 Se2 6_546 . 6_556 93.52(2) ?
  Se2 In2 Se3 6_546 . 2_656 86.26(2) ?
  Se2 In2 Se3 6_556 . 2_656 86.26(2) ?
  In1 In3 In1 5_545 . 5_555 65.105(11) ?
  In1 In3 Cr 5_545 . 5_545 0.0(5) ?
  In1 In3 Cr 5_545 . 5_555 65.105(11) ?
  In1 In3 In3 5_545 . 1_545 57.447(8) ?
  In1 In3 In3 5_545 . 1_565 122.553(14) ?
  In1 In3 Se1 5_545 . . 146.097(7) ?
  In1 In3 Se1 5_545 . 6_545 81.246(13) ?
  In1 In3 Se1 5_545 . 6_555 117.067(18) ?
  In1 In3 Se3 5_545 . 2_655 47.199(12) ?
  In1 In3 Se4 5_545 . 6_546 47.930(17) ?
  In1 In3 Se4 5_545 . 6_556 98.44(2) ?
  In1 In3 Cr 5_555 . 5_545 65.105(11) ?
  In1 In3 Cr 5_555 . 5_555 0.0(5) ?
  In1 In3 In3 5_555 . 1_545 122.553(14) ?
  In1 In3 In3 5_555 . 1_565 57.447(8) ?
  In1 In3 Se1 5_555 . . 146.097(7) ?
  In1 In3 Se1 5_555 . 6_545 117.067(18) ?
  In1 In3 Se1 5_555 . 6_555 81.246(13) ?
  In1 In3 Se3 5_555 . 2_655 47.199(12) ?
  In1 In3 Se4 5_555 . 6_546 98.44(2) ?
  In1 In3 Se4 5_555 . 6_556 47.930(17) ?
  Cr In3 Cr 5_545 . 5_555 65.105(11) ?
  Cr In3 In3 5_545 . 1_545 57.447(8) ?
  Cr In3 In3 5_545 . 1_565 122.553(14) ?
  Cr In3 Se1 5_545 . . 146.097(7) ?
  Cr In3 Se1 5_545 . 6_545 81.246(13) ?
  Cr In3 Se1 5_545 . 6_555 117.067(18) ?
  Cr In3 Se3 5_545 . 2_655 47.199(12) ?
  Cr In3 Se4 5_545 . 6_546 47.930(17) ?
  Cr In3 Se4 5_545 . 6_556 98.44(2) ?
  Cr In3 In3 5_555 . 1_545 122.553(14) ?
  Cr In3 In3 5_555 . 1_565 57.447(8) ?
  Cr In3 Se1 5_555 . . 146.097(7) ?
  Cr In3 Se1 5_555 . 6_545 117.067(18) ?
  Cr In3 Se1 5_555 . 6_555 81.246(13) ?
  Cr In3 Se3 5_555 . 2_655 47.199(12) ?
  Cr In3 Se4 5_555 . 6_546 98.44(2) ?
  Cr In3 Se4 5_555 . 6_556 47.930(17) ?
  In3 In3 In3 1_545 . 1_565 180.0(5) ?
  In3 In3 Se1 1_545 . . 90.000(10) ?
  In3 In3 Se1 1_545 . 6_545 55.649(9) ?
  In3 In3 Se1 1_545 . 6_555 124.351(13) ?
  In3 In3 Se3 1_545 . 2_655 90.000(11) ?
  In3 In3 Se4 1_545 . 6_546 40.619(12) ?
  In3 In3 Se4 1_545 . 6_556 139.381(18) ?
  In3 In3 Se1 1_565 . . 90.000(10) ?
  In3 In3 Se1 1_565 . 6_545 124.351(13) ?
  In3 In3 Se1 1_565 . 6_555 55.649(9) ?
  In3 In3 Se3 1_565 . 2_655 90.000(11) ?
  In3 In3 Se4 1_565 . 6_546 139.381(18) ?
  In3 In3 Se4 1_565 . 6_556 40.619(12) ?
  Se1 In3 Se1 . . 6_545 71.494(18) ?
  Se1 In3 Se1 . . 6_555 71.494(18) ?
  Se1 In3 Se3 . . 2_655 133.67(3) ?
  Se1 In3 Se4 . . 6_546 113.92(2) ?
  Se1 In3 Se4 . . 6_556 113.92(2) ?
  Se1 In3 Se1 6_545 . 6_555 68.701(13) ?
  Se1 In3 Se3 6_545 . 2_655 70.606(18) ?
  Se1 In3 Se4 6_545 . 6_546 95.083(14) ?
  Se1 In3 Se4 6_545 . 6_556 160.95(2) ?
  Se1 In3 Se3 6_555 . 2_655 70.606(18) ?
  Se1 In3 Se4 6_555 . 6_546 160.95(2) ?
  Se1 In3 Se4 6_555 . 6_556 95.083(14) ?
  Se3 In3 Se4 2_655 . 6_546 95.08(2) ?
  Se3 In3 Se4 2_655 . 6_556 95.08(2) ?
  Se4 In3 Se4 6_546 . 6_556 98.76(2) ?
  In2 Se1 In2 6_546 . 6_556 92.86(2) ?
  In2 Se1 In3 6_546 . . 112.287(19) ?
  In2 Se1 In3 6_546 . 6_545 84.802(14) ?
  In2 Se1 In3 6_546 . 6_555 136.64(2) ?
  In2 Se1 Se1 6_546 . 1_545 43.568(12) ?
  In2 Se1 Se1 6_546 . 1_565 136.43(2) ?
  In2 Se1 Se1 6_546 . 6_545 100.184(12) ?
  In2 Se1 Se1 6_546 . 6_555 166.119(16) ?
  In2 Se1 Se2 6_546 . . 47.575(13) ?
  In2 Se1 Se3 6_546 . 5_445 54.788(16) ?
  In2 Se1 Se3 6_546 . 5_455 102.65(2) ?
  In2 Se1 In3 6_556 . . 112.287(19) ?
  In2 Se1 In3 6_556 . 6_545 136.64(2) ?
  In2 Se1 In3 6_556 . 6_555 84.802(14) ?
  In2 Se1 Se1 6_556 . 1_545 136.43(2) ?
  In2 Se1 Se1 6_556 . 1_565 43.568(12) ?
  In2 Se1 Se1 6_556 . 6_545 166.119(16) ?
  In2 Se1 Se1 6_556 . 6_555 100.184(12) ?
  In2 Se1 Se2 6_556 . . 47.575(13) ?
  In2 Se1 Se3 6_556 . 5_445 102.65(2) ?
  In2 Se1 Se3 6_556 . 5_455 54.788(16) ?
  In3 Se1 In3 . . 6_545 108.51(2) ?
  In3 Se1 In3 . . 6_555 108.51(2) ?
  In3 Se1 Se1 . . 1_545 90.000(13) ?
  In3 Se1 Se1 . . 1_565 90.000(13) ?
  In3 Se1 Se1 . . 6_545 67.047(18) ?
  In3 Se1 Se1 . . 6_555 67.047(18) ?
  In3 Se1 Se2 . . . 135.19(2) ?
  In3 Se1 Se3 . . 5_445 143.728(13) ?
  In3 Se1 Se3 . . 5_455 143.728(13) ?
  In3 Se1 In3 6_545 . 6_555 68.701(13) ?
  In3 Se1 Se1 6_545 . 1_545 55.649(10) ?
  In3 Se1 Se1 6_545 . 1_565 124.351(15) ?
  In3 Se1 Se1 6_545 . 6_545 41.459(14) ?
  In3 Se1 Se1 6_545 . 6_555 82.466(16) ?
  In3 Se1 Se2 6_545 . . 108.174(19) ?
  In3 Se1 Se3 6_545 . 5_445 42.799(14) ?
  In3 Se1 Se3 6_545 . 5_455 83.442(16) ?
  In3 Se1 Se1 6_555 . 1_545 124.351(15) ?
  In3 Se1 Se1 6_555 . 1_565 55.649(10) ?
  In3 Se1 Se1 6_555 . 6_545 82.466(16) ?
  In3 Se1 Se1 6_555 . 6_555 41.459(14) ?
  In3 Se1 Se2 6_555 . . 108.174(19) ?
  In3 Se1 Se3 6_555 . 5_445 83.442(16) ?
  In3 Se1 Se3 6_555 . 5_455 42.799(14) ?
  Se1 Se1 Se1 1_545 . 1_565 180.0(5) ?
  Se1 Se1 Se1 1_545 . 6_545 56.776(11) ?
  Se1 Se1 Se1 1_545 . 6_555 123.224(17) ?
  Se1 Se1 Se2 1_545 . . 90.000(13) ?
  Se1 Se1 Se3 1_545 . 5_445 56.703(11) ?
  Se1 Se1 Se3 1_545 . 5_455 123.297(17) ?
  Se1 Se1 Se1 1_565 . 6_545 123.224(17) ?
  Se1 Se1 Se1 1_565 . 6_555 56.776(11) ?
  Se1 Se1 Se2 1_565 . . 90.000(13) ?
  Se1 Se1 Se3 1_565 . 5_445 123.297(17) ?
  Se1 Se1 Se3 1_565 . 5_455 56.703(11) ?
  Se1 Se1 Se1 6_545 . 6_555 66.448(14) ?
  Se1 Se1 Se2 6_545 . . 142.961(13) ?
  Se1 Se1 Se3 6_545 . 5_445 81.396(15) ?
  Se1 Se1 Se3 6_545 . 5_455 116.871(19) ?
  Se1 Se1 Se2 6_555 . . 142.961(13) ?
  Se1 Se1 Se3 6_555 . 5_445 116.871(19) ?
  Se1 Se1 Se3 6_555 . 5_455 81.396(15) ?
  Se2 Se1 Se3 . . 5_445 65.381(17) ?
  Se2 Se1 Se3 . . 5_455 65.381(17) ?
  Se3 Se1 Se3 5_445 . 5_455 66.594(15) ?
  Tl1 Se2 Tl1 6_546 . 6_556 76.10(2) ?
  Tl1 Se2 Tl2 6_546 . 1_545 7.689(13) ?
  Tl1 Se2 Tl2 6_546 . . 69.244(19) ?
  Tl1 Se2 In2 6_546 . . 124.82(2) ?
  Tl1 Se2 In2 6_546 . 6_546 87.489(18) ?
  Tl1 Se2 In2 6_546 . 6_556 148.67(3) ?
  Tl1 Se2 Se1 6_546 . . 118.10(2) ?
  Tl1 Se2 Se2 6_546 . 1_545 51.949(16) ?
  Tl1 Se2 Se2 6_546 . 1_565 128.05(2) ?
  Tl1 Se2 Se2 6_546 . 6_546 110.899(15) ?
  Tl1 Se2 Se2 6_546 . 6_556 168.61(2) ?
  Tl1 Se2 Se3 6_546 . 5_445 61.888(19) ?
  Tl1 Se2 Se3 6_546 . 5_455 98.64(2) ?
  Tl1 Se2 Se4 6_546 . . 57.184(19) ?
  Tl1 Se2 Tl2 6_556 . 1_545 69.244(19) ?
  Tl1 Se2 Tl2 6_556 . . 7.689(13) ?
  Tl1 Se2 In2 6_556 . . 124.82(2) ?
  Tl1 Se2 In2 6_556 . 6_546 148.67(3) ?
  Tl1 Se2 In2 6_556 . 6_556 87.489(18) ?
  Tl1 Se2 Se1 6_556 . . 118.10(2) ?
  Tl1 Se2 Se2 6_556 . 1_545 128.05(2) ?
  Tl1 Se2 Se2 6_556 . 1_565 51.949(16) ?
  Tl1 Se2 Se2 6_556 . 6_546 168.61(2) ?
  Tl1 Se2 Se2 6_556 . 6_556 110.899(15) ?
  Tl1 Se2 Se3 6_556 . 5_445 98.64(2) ?
  Tl1 Se2 Se3 6_556 . 5_455 61.888(19) ?
  Tl1 Se2 Se4 6_556 . . 57.184(19) ?
  Tl2 Se2 Tl2 1_545 . . 62.186(13) ?
  Tl2 Se2 In2 1_545 . . 125.34(2) ?
  Tl2 Se2 In2 1_545 . 6_546 95.178(13) ?
  Tl2 Se2 In2 1_545 . 6_556 147.42(2) ?
  Tl2 Se2 Se1 1_545 . . 123.962(15) ?
  Tl2 Se2 Se2 1_545 . 1_545 58.907(12) ?
  Tl2 Se2 Se2 1_545 . 1_565 121.093(19) ?
  Tl2 Se2 Se2 1_545 . 6_546 117.058(10) ?
  Tl2 Se2 Se2 1_545 . 6_556 167.79(2) ?
  Tl2 Se2 Se3 1_545 . 5_445 67.384(13) ?
  Tl2 Se2 Se3 1_545 . 5_455 97.822(17) ?
  Tl2 Se2 Se4 1_545 . . 50.873(12) ?
  Tl2 Se2 In2 . . . 125.34(2) ?
  Tl2 Se2 In2 . . 6_546 147.42(2) ?
  Tl2 Se2 In2 . . 6_556 95.178(13) ?
  Tl2 Se2 Se1 . . . 123.962(15) ?
  Tl2 Se2 Se2 . . 1_545 121.093(19) ?
  Tl2 Se2 Se2 . . 1_565 58.907(12) ?
  Tl2 Se2 Se2 . . 6_546 167.79(2) ?
  Tl2 Se2 Se2 . . 6_556 117.058(10) ?
  Tl2 Se2 Se3 . . 5_445 97.822(17) ?
  Tl2 Se2 Se3 . . 5_455 67.384(13) ?
  Tl2 Se2 Se4 . . . 50.873(12) ?
  In2 Se2 In2 . . 6_546 86.47(2) ?
  In2 Se2 In2 . . 6_556 86.47(2) ?
  In2 Se2 Se1 . . . 96.79(3) ?
  In2 Se2 Se2 . . 1_545 90.000(12) ?
  In2 Se2 Se2 . . 1_565 90.000(12) ?
  In2 Se2 Se2 . . 6_546 43.875(14) ?
  In2 Se2 Se2 . . 6_556 43.875(14) ?
  In2 Se2 Se3 . . 5_445 136.53(2) ?
  In2 Se2 Se3 . . 5_455 136.53(2) ?
  In2 Se2 Se4 . . . 89.96(2) ?
  In2 Se2 In2 6_546 . 6_556 93.52(3) ?
  In2 Se2 Se1 6_546 . . 47.915(14) ?
  In2 Se2 Se2 6_546 . 1_545 43.241(14) ?
  In2 Se2 Se2 6_546 . 1_565 136.76(3) ?
  In2 Se2 Se2 6_546 . 6_546 42.593(15) ?
  In2 Se2 Se2 6_546 . 6_556 90.05(2) ?
  In2 Se2 Se3 6_546 . 5_445 50.066(15) ?
  In2 Se2 Se3 6_546 . 5_455 95.31(2) ?
  In2 Se2 Se4 6_546 . . 133.020(14) ?
  In2 Se2 Se1 6_556 . . 47.915(14) ?
  In2 Se2 Se2 6_556 . 1_545 136.76(3) ?
  In2 Se2 Se2 6_556 . 1_565 43.241(14) ?
  In2 Se2 Se2 6_556 . 6_546 90.05(2) ?
  In2 Se2 Se2 6_556 . 6_556 42.593(15) ?
  In2 Se2 Se3 6_556 . 5_445 95.31(2) ?
  In2 Se2 Se3 6_556 . 5_455 50.066(15) ?
  In2 Se2 Se4 6_556 . . 133.020(14) ?
  Se1 Se2 Se2 . . 1_545 90.000(14) ?
  Se1 Se2 Se2 . . 1_565 90.000(14) ?
  Se1 Se2 Se2 . . 6_546 67.339(17) ?
  Se1 Se2 Se2 . . 6_556 67.339(17) ?
  Se1 Se2 Se3 . . 5_445 56.591(16) ?
  Se1 Se2 Se3 . . 5_455 56.591(16) ?
  Se1 Se2 Se4 . . . 173.25(2) ?
  Se2 Se2 Se2 1_545 . 1_565 180.0(5) ?
  Se2 Se2 Se2 1_545 . 6_546 59.612(13) ?
  Se2 Se2 Se2 1_545 . 6_556 120.388(19) ?
  Se2 Se2 Se3 1_545 . 5_445 59.729(11) ?
  Se2 Se2 Se3 1_545 . 5_455 120.271(16) ?
  Se2 Se2 Se4 1_545 . . 90.000(15) ?
  Se2 Se2 Se2 1_565 . 6_546 120.388(19) ?
  Se2 Se2 Se2 1_565 . 6_556 59.612(13) ?
  Se2 Se2 Se3 1_565 . 5_445 120.271(16) ?
  Se2 Se2 Se3 1_565 . 5_455 59.729(11) ?
  Se2 Se2 Se4 1_565 . . 90.000(15) ?
  Se2 Se2 Se2 6_546 . 6_556 60.777(14) ?
  Se2 Se2 Se3 6_546 . 5_445 92.659(16) ?
  Se2 Se2 Se3 6_546 . 5_455 123.81(2) ?
  Se2 Se2 Se4 6_546 . . 118.249(18) ?
  Se2 Se2 Se3 6_556 . 5_445 123.81(2) ?
  Se2 Se2 Se3 6_556 . 5_455 92.659(16) ?
  Se2 Se2 Se4 6_556 . . 118.249(18) ?
  Se3 Se2 Se3 5_445 . 5_455 60.542(13) ?
  Se3 Se2 Se4 5_445 . . 117.94(2) ?
  Se3 Se2 Se4 5_455 . . 117.94(2) ?
  Tl1 Se3 In1 2_656 . 5_545 97.18(2) ?
  Tl1 Se3 In1 2_656 . 5_555 97.18(2) ?
  Tl1 Se3 Cr 2_656 . 5_545 97.18(2) ?
  Tl1 Se3 Cr 2_656 . 5_555 97.18(2) ?
  Tl1 Se3 In2 2_656 . 2_656 74.45(2) ?
  Tl1 Se3 In3 2_656 . 2_655 172.46(3) ?
  Tl1 Se3 Se1 2_656 . 5_545 107.29(2) ?
  Tl1 Se3 Se1 2_656 . 5_555 107.29(2) ?
  Tl1 Se3 Se2 2_656 . 5_545 49.567(17) ?
  Tl1 Se3 Se2 2_656 . 5_555 49.567(17) ?
  Tl1 Se3 Se3 2_656 . 1_545 90.000(13) ?
  Tl1 Se3 Se3 2_656 . 1_565 90.000(13) ?
  Tl1 Se3 Se3 2_656 . 2_655 100.59(3) ?
  Tl1 Se3 Se4 2_656 . 5_544 141.961(17) ?
  Tl1 Se3 Se4 2_656 . 5_554 141.961(17) ?
  Tl1 Se3 Se4 2_656 . 6_546 52.372(17) ?
  Tl1 Se3 Se4 2_656 . 6_556 52.372(17) ?
  In1 Se3 In1 5_545 . 5_555 94.256(19) ?
  In1 Se3 Cr 5_545 . 5_545 0.0(5) ?
  In1 Se3 Cr 5_545 . 5_555 94.256(19) ?
  In1 Se3 In2 5_545 . 2_656 132.673(10) ?
  In1 Se3 In3 5_545 . 2_655 87.929(17) ?
  In1 Se3 Se1 5_545 . 5_545 94.758(12) ?
  In1 Se3 Se1 5_545 . 5_555 152.58(2) ?
  In1 Se3 Se2 5_545 . 5_545 95.340(12) ?
  In1 Se3 Se2 5_545 . 5_555 146.30(2) ?
  In1 Se3 Se3 5_545 . 1_545 42.872(9) ?
  In1 Se3 Se3 5_545 . 1_565 137.128(19) ?
  In1 Se3 Se3 5_545 . 2_655 47.128(10) ?
  In1 Se3 Se4 5_545 . 5_544 45.411(12) ?
  In1 Se3 Se4 5_545 . 5_554 93.072(18) ?
  In1 Se3 Se4 5_545 . 6_546 45.298(13) ?
  In1 Se3 Se4 5_545 . 6_556 92.907(19) ?
  In1 Se3 Cr 5_555 . 5_545 94.256(19) ?
  In1 Se3 Cr 5_555 . 5_555 0.0(5) ?
  In1 Se3 In2 5_555 . 2_656 132.673(10) ?
  In1 Se3 In3 5_555 . 2_655 87.929(17) ?
  In1 Se3 Se1 5_555 . 5_545 152.58(2) ?
  In1 Se3 Se1 5_555 . 5_555 94.758(12) ?
  In1 Se3 Se2 5_555 . 5_545 146.30(2) ?
  In1 Se3 Se2 5_555 . 5_555 95.340(12) ?
  In1 Se3 Se3 5_555 . 1_545 137.128(19) ?
  In1 Se3 Se3 5_555 . 1_565 42.872(9) ?
  In1 Se3 Se3 5_555 . 2_655 47.128(10) ?
  In1 Se3 Se4 5_555 . 5_544 93.072(18) ?
  In1 Se3 Se4 5_555 . 5_554 45.411(12) ?
  In1 Se3 Se4 5_555 . 6_546 92.907(19) ?
  In1 Se3 Se4 5_555 . 6_556 45.298(13) ?
  Cr Se3 Cr 5_545 . 5_555 94.256(19) ?
  Cr Se3 In2 5_545 . 2_656 132.673(10) ?
  Cr Se3 In3 5_545 . 2_655 87.929(17) ?
  Cr Se3 Se1 5_545 . 5_545 94.758(12) ?
  Cr Se3 Se1 5_545 . 5_555 152.58(2) ?
  Cr Se3 Se2 5_545 . 5_545 95.340(12) ?
  Cr Se3 Se2 5_545 . 5_555 146.30(2) ?
  Cr Se3 Se3 5_545 . 1_545 42.872(9) ?
  Cr Se3 Se3 5_545 . 1_565 137.128(19) ?
  Cr Se3 Se3 5_545 . 2_655 47.128(10) ?
  Cr Se3 Se4 5_545 . 5_544 45.411(12) ?
  Cr Se3 Se4 5_545 . 5_554 93.072(18) ?
  Cr Se3 Se4 5_545 . 6_546 45.298(13) ?
  Cr Se3 Se4 5_545 . 6_556 92.907(19) ?
  Cr Se3 In2 5_555 . 2_656 132.673(10) ?
  Cr Se3 In3 5_555 . 2_655 87.929(17) ?
  Cr Se3 Se1 5_555 . 5_545 152.58(2) ?
  Cr Se3 Se1 5_555 . 5_555 94.758(12) ?
  Cr Se3 Se2 5_555 . 5_545 146.30(2) ?
  Cr Se3 Se2 5_555 . 5_555 95.340(12) ?
  Cr Se3 Se3 5_555 . 1_545 137.128(19) ?
  Cr Se3 Se3 5_555 . 1_565 42.872(9) ?
  Cr Se3 Se3 5_555 . 2_655 47.128(10) ?
  Cr Se3 Se4 5_555 . 5_544 93.072(18) ?
  Cr Se3 Se4 5_555 . 5_554 45.411(12) ?
  Cr Se3 Se4 5_555 . 6_546 92.907(19) ?
  Cr Se3 Se4 5_555 . 6_556 45.298(13) ?
  In2 Se3 In3 2_656 . 2_655 98.01(3) ?
  In2 Se3 Se1 2_656 . 5_545 47.708(13) ?
  In2 Se3 Se1 2_656 . 5_555 47.708(13) ?
  In2 Se3 Se2 2_656 . 5_545 43.670(13) ?
  In2 Se3 Se2 2_656 . 5_555 43.670(13) ?
  In2 Se3 Se3 2_656 . 1_545 90.000(11) ?
  In2 Se3 Se3 2_656 . 1_565 90.000(11) ?
  In2 Se3 Se3 2_656 . 2_655 175.04(3) ?
  In2 Se3 Se4 2_656 . 5_544 122.44(2) ?
  In2 Se3 Se4 2_656 . 5_554 122.44(2) ?
  In2 Se3 Se4 2_656 . 6_546 114.61(2) ?
  In2 Se3 Se4 2_656 . 6_556 114.61(2) ?
  In3 Se3 Se1 2_655 . 5_545 66.595(18) ?
  In3 Se3 Se1 2_655 . 5_555 66.595(18) ?
  In3 Se3 Se2 2_655 . 5_545 124.62(2) ?
  In3 Se3 Se2 2_655 . 5_555 124.62(2) ?
  In3 Se3 Se3 2_655 . 1_545 90.000(14) ?
  In3 Se3 Se3 2_655 . 1_565 90.000(14) ?
  In3 Se3 Se3 2_655 . 2_655 86.96(2) ?
  In3 Se3 Se4 2_655 . 5_544 42.569(14) ?
  In3 Se3 Se4 2_655 . 5_554 42.569(14) ?
  In3 Se3 Se4 2_655 . 6_546 133.180(18) ?
  In3 Se3 Se4 2_655 . 6_556 133.180(18) ?
  Se1 Se3 Se1 5_545 . 5_555 66.594(15) ?
  Se1 Se3 Se2 5_545 . 5_545 58.029(16) ?
  Se1 Se3 Se2 5_545 . 5_555 91.374(18) ?
  Se1 Se3 Se3 5_545 . 1_545 56.703(12) ?
  Se1 Se3 Se3 5_545 . 1_565 123.297(18) ?
  Se1 Se3 Se3 5_545 . 2_655 135.502(16) ?
  Se1 Se3 Se4 5_545 . 5_544 75.321(16) ?
  Se1 Se3 Se4 5_545 . 5_554 108.22(2) ?
  Se1 Se3 Se4 5_545 . 6_546 111.678(12) ?
  Se1 Se3 Se4 5_545 . 6_556 159.11(2) ?
  Se1 Se3 Se2 5_555 . 5_545 91.374(18) ?
  Se1 Se3 Se2 5_555 . 5_555 58.029(16) ?
  Se1 Se3 Se3 5_555 . 1_545 123.297(18) ?
  Se1 Se3 Se3 5_555 . 1_565 56.703(12) ?
  Se1 Se3 Se3 5_555 . 2_655 135.502(16) ?
  Se1 Se3 Se4 5_555 . 5_544 108.22(2) ?
  Se1 Se3 Se4 5_555 . 5_554 75.321(16) ?
  Se1 Se3 Se4 5_555 . 6_546 159.11(2) ?
  Se1 Se3 Se4 5_555 . 6_556 111.678(12) ?
  Se2 Se3 Se2 5_545 . 5_555 60.542(13) ?
  Se2 Se3 Se3 5_545 . 1_545 59.729(11) ?
  Se2 Se3 Se3 5_545 . 1_565 120.271(16) ?
  Se2 Se3 Se3 5_545 . 2_655 132.827(19) ?
  Se2 Se3 Se4 5_545 . 5_544 116.325(11) ?
  Se2 Se3 Se4 5_545 . 5_554 164.40(2) ?
  Se2 Se3 Se4 5_545 . 6_546 71.825(16) ?
  Se2 Se3 Se4 5_545 . 6_556 101.93(2) ?
  Se2 Se3 Se3 5_555 . 1_545 120.271(16) ?
  Se2 Se3 Se3 5_555 . 1_565 59.729(11) ?
  Se2 Se3 Se3 5_555 . 2_655 132.827(19) ?
  Se2 Se3 Se4 5_555 . 5_544 164.40(2) ?
  Se2 Se3 Se4 5_555 . 5_554 116.325(11) ?
  Se2 Se3 Se4 5_555 . 6_546 101.93(2) ?
  Se2 Se3 Se4 5_555 . 6_556 71.825(16) ?
  Se3 Se3 Se3 1_545 . 1_565 180.0(5) ?
  Se3 Se3 Se3 1_545 . 2_655 90.000(12) ?
  Se3 Se3 Se4 1_545 . 5_544 58.969(11) ?
  Se3 Se3 Se4 1_545 . 5_554 121.031(17) ?
  Se3 Se3 Se4 1_545 . 6_546 59.036(12) ?
  Se3 Se3 Se4 1_545 . 6_556 120.964(19) ?
  Se3 Se3 Se3 1_565 . 2_655 90.000(12) ?
  Se3 Se3 Se4 1_565 . 5_544 121.031(17) ?
  Se3 Se3 Se4 1_565 . 5_554 58.969(11) ?
  Se3 Se3 Se4 1_565 . 6_546 120.964(19) ?
  Se3 Se3 Se4 1_565 . 6_556 59.036(12) ?
  Se3 Se3 Se4 2_655 . 5_544 61.541(16) ?
  Se3 Se3 Se4 2_655 . 5_554 61.541(16) ?
  Se3 Se3 Se4 2_655 . 6_546 61.336(16) ?
  Se3 Se3 Se4 2_655 . 6_556 61.336(16) ?
  Se4 Se3 Se4 5_544 . 5_554 62.063(14) ?
  Se4 Se3 Se4 5_544 . 6_546 90.709(15) ?
  Se4 Se3 Se4 5_544 . 6_556 122.88(2) ?
  Se4 Se3 Se4 5_554 . 6_546 122.88(2) ?
  Se4 Se3 Se4 5_554 . 6_556 90.709(15) ?
  Se4 Se3 Se4 6_546 . 6_556 61.929(14) ?
  Tl1 Se4 Tl1 5_445 . 5_455 72.644(18) ?
  Tl1 Se4 Tl1 5_445 . 6_546 26.78(3) ?
  Tl1 Se4 Tl1 5_445 . 6_556 78.44(2) ?
  Tl1 Se4 Tl2 5_445 . 1_545 13.482(18) ?
  Tl1 Se4 Tl2 5_445 . . 75.169(16) ?
  Tl1 Se4 In1 5_445 . 1_556 105.91(3) ?
  Tl1 Se4 Cr 5_445 . 1_556 105.91(3) ?
  Tl1 Se4 In3 5_445 . 6_546 93.230(15) ?
  Tl1 Se4 In3 5_445 . 6_556 162.86(3) ?
  Tl1 Se4 Se2 5_445 . . 78.09(2) ?
  Tl1 Se4 Se3 5_445 . 5_446 104.602(16) ?
  Tl1 Se4 Se3 5_445 . 5_456 149.63(3) ?
  Tl1 Se4 Se3 5_445 . 6_546 61.88(2) ?
  Tl1 Se4 Se3 5_445 . 6_556 97.94(2) ?
  Tl1 Se4 Se4 5_445 . 1_545 53.678(12) ?
  Tl1 Se4 Se4 5_445 . 1_565 126.322(19) ?
  Tl1 Se4 Tl1 5_455 . 6_546 78.44(2) ?
  Tl1 Se4 Tl1 5_455 . 6_556 26.78(3) ?
  Tl1 Se4 Tl2 5_455 . 1_545 75.169(16) ?
  Tl1 Se4 Tl2 5_455 . . 13.482(18) ?
  Tl1 Se4 In1 5_455 . 1_556 105.91(3) ?
  Tl1 Se4 Cr 5_455 . 1_556 105.91(3) ?
  Tl1 Se4 In3 5_455 . 6_546 162.86(3) ?
  Tl1 Se4 In3 5_455 . 6_556 93.230(15) ?
  Tl1 Se4 Se2 5_455 . . 78.09(2) ?
  Tl1 Se4 Se3 5_455 . 5_446 149.63(3) ?
  Tl1 Se4 Se3 5_455 . 5_456 104.602(16) ?
  Tl1 Se4 Se3 5_455 . 6_546 97.94(2) ?
  Tl1 Se4 Se3 5_455 . 6_556 61.88(2) ?
  Tl1 Se4 Se4 5_455 . 1_545 126.322(19) ?
  Tl1 Se4 Se4 5_455 . 1_565 53.678(12) ?
  Tl1 Se4 Tl1 6_546 . 6_556 71.529(18) ?
  Tl1 Se4 Tl2 6_546 . 1_545 13.300(18) ?
  Tl1 Se4 Tl2 6_546 . . 74.560(17) ?
  Tl1 Se4 In1 6_546 . 1_556 130.51(2) ?
  Tl1 Se4 Cr 6_546 . 1_556 130.51(2) ?
  Tl1 Se4 In3 6_546 . 6_546 84.600(17) ?
  Tl1 Se4 In3 6_546 . 6_556 142.48(3) ?
  Tl1 Se4 Se2 6_546 . . 52.84(2) ?
  Tl1 Se4 Se3 6_546 . 5_446 113.150(12) ?
  Tl1 Se4 Se3 6_546 . 5_456 174.69(2) ?
  Tl1 Se4 Se3 6_546 . 6_546 85.96(2) ?
  Tl1 Se4 Se3 6_546 . 6_556 122.07(3) ?
  Tl1 Se4 Se4 6_546 . 1_545 54.236(13) ?
  Tl1 Se4 Se4 6_546 . 1_565 125.764(19) ?
  Tl1 Se4 Tl2 6_556 . 1_545 74.560(17) ?
  Tl1 Se4 Tl2 6_556 . . 13.300(18) ?
  Tl1 Se4 In1 6_556 . 1_556 130.51(2) ?
  Tl1 Se4 Cr 6_556 . 1_556 130.51(2) ?
  Tl1 Se4 In3 6_556 . 6_546 142.48(3) ?
  Tl1 Se4 In3 6_556 . 6_556 84.600(17) ?
  Tl1 Se4 Se2 6_556 . . 52.84(2) ?
  Tl1 Se4 Se3 6_556 . 5_446 174.69(2) ?
  Tl1 Se4 Se3 6_556 . 5_456 113.150(12) ?
  Tl1 Se4 Se3 6_556 . 6_546 122.07(3) ?
  Tl1 Se4 Se3 6_556 . 6_556 85.96(2) ?
  Tl1 Se4 Se4 6_556 . 1_545 125.764(19) ?
  Tl1 Se4 Se4 6_556 . 1_565 54.236(13) ?
  Tl2 Se4 Tl2 1_545 . . 74.429(15) ?
  Tl2 Se4 In1 1_545 . 1_556 118.427(18) ?
  Tl2 Se4 Cr 1_545 . 1_556 118.427(18) ?
  Tl2 Se4 In3 1_545 . 6_546 88.858(13) ?
  Tl2 Se4 In3 1_545 . 6_556 153.93(3) ?
  Tl2 Se4 Se2 1_545 . . 65.299(14) ?
  Tl2 Se4 Se3 1_545 . 5_446 109.398(10) ?
  Tl2 Se4 Se3 1_545 . 5_456 162.88(2) ?
  Tl2 Se4 Se3 1_545 . 6_546 73.913(13) ?
  Tl2 Se4 Se3 1_545 . 6_556 110.197(19) ?
  Tl2 Se4 Se4 1_545 . 1_545 52.785(10) ?
  Tl2 Se4 Se4 1_545 . 1_565 127.215(17) ?
  Tl2 Se4 In1 . . 1_556 118.427(18) ?
  Tl2 Se4 Cr . . 1_556 118.427(18) ?
  Tl2 Se4 In3 . . 6_546 153.93(3) ?
  Tl2 Se4 In3 . . 6_556 88.858(13) ?
  Tl2 Se4 Se2 . . . 65.299(14) ?
  Tl2 Se4 Se3 . . 5_446 162.88(2) ?
  Tl2 Se4 Se3 . . 5_456 109.398(10) ?
  Tl2 Se4 Se3 . . 6_546 110.197(19) ?
  Tl2 Se4 Se3 . . 6_556 73.913(13) ?
  Tl2 Se4 Se4 . . 1_545 127.215(17) ?
  Tl2 Se4 Se4 . . 1_565 52.785(10) ?
  In1 Se4 Cr 1_556 . 1_556 0.0(5) ?
  In1 Se4 In3 1_556 . 6_546 87.01(2) ?
  In1 Se4 In3 1_556 . 6_556 87.01(2) ?
  In1 Se4 Se2 1_556 . . 174.94(2) ?
  In1 Se4 Se3 1_556 . 5_446 44.701(13) ?
  In1 Se4 Se3 1_556 . 5_456 44.701(13) ?
  In1 Se4 Se3 1_556 . 6_546 44.590(12) ?
  In1 Se4 Se3 1_556 . 6_556 44.590(12) ?
  In1 Se4 Se4 1_556 . 1_545 90.000(14) ?
  In1 Se4 Se4 1_556 . 1_565 90.000(14) ?
  Cr Se4 In3 1_556 . 6_546 87.01(2) ?
  Cr Se4 In3 1_556 . 6_556 87.01(2) ?
  Cr Se4 Se2 1_556 . . 174.94(2) ?
  Cr Se4 Se3 1_556 . 5_446 44.701(13) ?
  Cr Se4 Se3 1_556 . 5_456 44.701(13) ?
  Cr Se4 Se3 1_556 . 6_546 44.590(12) ?
  Cr Se4 Se3 1_556 . 6_556 44.590(12) ?
  Cr Se4 Se4 1_556 . 1_545 90.000(14) ?
  Cr Se4 Se4 1_556 . 1_565 90.000(14) ?
  In3 Se4 In3 6_546 . 6_556 98.76(2) ?
  In3 Se4 Se2 6_546 . . 89.70(2) ?
  In3 Se4 Se3 6_546 . 5_446 42.356(17) ?
  In3 Se4 Se3 6_546 . 5_456 92.50(2) ?
  In3 Se4 Se3 6_546 . 6_546 83.236(17) ?
  In3 Se4 Se3 6_546 . 6_556 131.55(3) ?
  In3 Se4 Se4 6_546 . 1_545 40.619(12) ?
  In3 Se4 Se4 6_546 . 1_565 139.38(2) ?
  In3 Se4 Se2 6_556 . . 89.70(2) ?
  In3 Se4 Se3 6_556 . 5_446 92.50(2) ?
  In3 Se4 Se3 6_556 . 5_456 42.356(17) ?
  In3 Se4 Se3 6_556 . 6_546 131.55(3) ?
  In3 Se4 Se3 6_556 . 6_556 83.236(17) ?
  In3 Se4 Se4 6_556 . 1_545 139.38(2) ?
  In3 Se4 Se4 6_556 . 1_565 40.619(12) ?
  Se2 Se4 Se3 . . 5_446 131.745(18) ?
  Se2 Se4 Se3 . . 5_456 131.745(18) ?
  Se2 Se4 Se3 . . 6_546 138.720(15) ?
  Se2 Se4 Se3 . . 6_556 138.720(15) ?
  Se2 Se4 Se4 . . 1_545 90.000(14) ?
  Se2 Se4 Se4 . . 1_565 90.000(14) ?
  Se3 Se4 Se3 5_446 . 5_456 62.063(14) ?
  Se3 Se4 Se3 5_446 . 6_546 57.123(15) ?
  Se3 Se4 Se3 5_446 . 6_556 89.291(19) ?
  Se3 Se4 Se4 5_446 . 1_545 58.969(12) ?
  Se3 Se4 Se4 5_446 . 1_565 121.031(18) ?
  Se3 Se4 Se3 5_456 . 6_546 89.291(19) ?
  Se3 Se4 Se3 5_456 . 6_556 57.123(15) ?
  Se3 Se4 Se4 5_456 . 1_545 121.031(18) ?
  Se3 Se4 Se4 5_456 . 1_565 58.969(12) ?
  Se3 Se4 Se3 6_546 . 6_556 61.929(14) ?
  Se3 Se4 Se4 6_546 . 1_545 59.036(13) ?
  Se3 Se4 Se4 6_546 . 1_565 120.964(19) ?
  Se3 Se4 Se4 6_556 . 1_545 120.964(19) ?
  Se3 Se4 Se4 6_556 . 1_565 59.036(13) ?
  Se4 Se4 Se4 1_545 . 1_565 180.0(5) ?

loop_
 _geom_torsion_atom_site_label_1
 _geom_torsion_atom_site_label_2
 _geom_torsion_atom_site_label_3
 _geom_torsion_atom_site_label_4
 _geom_torsion_site_symmetry_1
 _geom_torsion_site_symmetry_2
 _geom_torsion_site_symmetry_3
 _geom_torsion_site_symmetry_4
 _geom_torsion
 _geom_torsion_publ_flag
 ? ? ? ? ? ? ? ? ? ?

loop_
 _geom_hbond_atom_site_label_D
 _geom_hbond_atom_site_label_H
 _geom_hbond_atom_site_label_A
 _geom_hbond_site_symmetry_D
 _geom_hbond_site_symmetry_H
 _geom_hbond_site_symmetry_A
 _geom_hbond_distance_DH
 _geom_hbond_distance_HA
 _geom_hbond_distance_DA
 _geom_hbond_angle_DHA
 _geom_hbond_publ_flag
 ? ? ? ? ? ? ? ? ? ? ?

#=======================================================================

# 11. STRUCTURE-FACTOR LIST
loop_
 _refln_index_h
 _refln_index_k
 _refln_index_l
 _refln_F_squared_calc
 _refln_F_squared_meas
 _refln_F_squared_sigma
 _refln_observed_status
   2   0   0    332.30    -24.11      3.01 <
   4   0   0  13438.70  15725.40    195.93 o
   6   0   0   4304.24   4816.78     82.59 o
   8   0   0   9760.46  11167.80    185.68 o
  10   0   0  34345.00  36907.10    489.52 o
  12   0   0   5364.22   5525.13    159.15 o
  14   0   0  27643.70  29811.00    601.65 o
  16   0   0   1072.12   1602.38    245.96 o
  18   0   0    189.11    209.19    161.56 <
  20   0   0      0.33     25.32    197.74 <
  22   0   0   6909.82   6641.00    866.90 o
  24   0   0   3064.70   3964.35    830.12 o
  26   0   0    539.91    939.24    612.50 <
  28   0   0    547.21    726.43    578.13 <
   1   1   0  15312.70  15931.50    142.88 o
   3   1   0  12737.20  13071.60    189.90 o
   5   1   0   5658.92   6103.26     88.62 o
   7   1   0   3680.87   3784.09     77.77 o
   9   1   0  29896.50  32054.80    330.96 o
  11   1   0  28854.80  29972.50    332.77 o
  13   1   0   9411.65   9965.12    153.73 o
  15   1   0     80.22    127.80     65.71 <
  17   1   0  83168.80  85166.50   1092.37 o
  19   1   0  16195.40  14964.60    350.26 o
  21   1   0      3.20    160.36    209.19 <
  23   1   0  24585.70  25788.80    798.78 o
  25   1   0   7629.44   6821.86    707.14 o
  27   1   0   2183.62   1973.13    484.69 o
  29   1   0   1771.96   1744.65    521.47 o
   0   2   0 641257.00 588892.00   7670.67 o
   2   2   0    315.33    382.81     42.80 o
   4   2   0   7173.37   7246.27    129.61 o
   6   2   0   2719.53   2645.91     91.63 o
   8   2   0   5965.76   5998.37    149.51 o
  10   2   0  21259.20  21082.90    350.26 o
  12   2   0   4258.18   4430.35    132.63 o
  14   2   0  19597.00  19986.90    327.95 o
  16   2   0    547.77    508.81     88.02 o
  18   2   0     80.45     39.79    132.63 <
  20   2   0      1.73    -98.87    134.44 <
  22   2   0   5232.31   5342.46    496.75 o
  24   2   0   2187.49   1844.72    388.84 o
  26   2   0    448.05    494.34    399.09 <
  28   2   0    455.41    917.54    489.52 <
   1   3   0   3687.29   3687.04    127.80 o
   3   3   0   5685.91   5726.48    160.96 o
   5   3   0   2521.46   2726.69    105.50 o
   7   3   0   1566.77   1711.49     85.60 o
   9   3   0  13506.90  12948.00    232.70 o
  11   3   0  11573.90  11565.70    201.35 o
  13   3   0   4029.29   3627.96    285.15 o
  15   3   0    100.62    168.20    178.44 <
  17   3   0  42108.10  40015.40   1106.23 o
  19   3   0   8127.37   7260.13    530.51 o
  21   3   0     19.99   -250.18    207.38 <
  23   3   0  13497.20  12252.90    709.55 o
  25   3   0   5148.30   2985.92    853.64 o
   0   4   0 185468.00 198648.00   3814.84 o
   2   4   0    481.15    598.03     94.65 o
   4   4   0   2170.52   2234.17    138.05 o
   6   4   0   1308.03   1442.02    119.97 o
   8   4   0   2317.99   2358.96    150.11 o
  10   4   0   6711.58   6359.47    229.69 o
  12   4   0   1990.89   1866.43    188.09 o
  14   4   0   8964.61   7463.29    311.07 o
  16   4   0     64.34     94.04    131.42 <
  18   4   0      4.09    -42.20    136.85 <
  20   4   0      6.06     31.35    180.25 <
  22   4   0   2554.85   2856.31    372.56 o
   1   5   0    375.08    294.19    244.15 <
   3   5   0   2629.70   2920.21    373.77 o
   5   5   0    813.25   1047.75    156.74 o
   7   5   0    538.34    549.20    152.52 o
   9   5   0   3999.64   4991.00    324.94 o
  11   5   0   3662.10   3759.38    385.22 o
  13   5   0    935.31    986.26    267.06 o
  15   5   0     76.45   -314.08    212.20 <
  17   5   0  13277.50  11820.70    654.09 o
   0   6   0  42154.40  51207.40   2187.14 o
   2   6   0    416.10    701.72    312.88 <
   4   6   0    615.60    661.33    305.64 <
 -30   0   1    347.60    -27.13    610.69 <
 -28   0   1   4667.98   3022.69    845.80 o
 -26   0   1   2281.28   2802.05    766.22 o
 -24   0   1   1015.86   1017.01    541.36 <
 -22   0   1   2730.28   2381.26    295.40 o
 -20   0   1    369.24    308.66    192.31 <
 -18   0   1  27594.00  27968.70    795.16 o
 -16   0   1  11950.80  12267.40    369.55 o
 -14   0   1 138825.00 147036.00   1992.42 o
 -12   0   1  26108.00  28571.50    360.51 o
 -10   0   1  23446.50  26049.20    322.52 o
  -8   0   1   1293.44   1498.08     54.86 o
  -6   0   1   2036.10   1955.04     56.67 o
  -4   0   1  68955.90  76758.60    826.51 o
   0   0   1   1607.66    -24.72      3.62 <
   2   0   1   6388.21   6076.74    122.38 o
   4   0   1    608.96    624.55     42.80 o
   6   0   1  87566.40  96656.90   1468.54 o
   8   0   1 185964.00 203299.00   3067.91 o
  10   0   1    589.43    780.69     58.48 o
  12   0   1   6619.51   7068.43    182.06 o
  14   0   1   5546.56   5648.71    244.15 o
  16   0   1  61705.20  64313.90   1136.98 o
  18   0   1   7026.73   6621.71    387.63 o
  20   0   1  12647.20  12786.50    573.31 o
  22   0   1  23160.20  25508.40   1558.37 o
  24   0   1   2075.03   2059.34    608.88 o
  26   0   1   6990.46   6919.52   1000.13 o
  28   0   1    660.06    624.55    550.40 <
 -29   1   1   1220.26    361.71    472.64 <
 -27   1   1   1952.51   1399.82    532.92 <
 -25   1   1   2265.91   2228.14    532.32 o
 -23   1   1    602.94    540.15    255.01 <
 -21   1   1   1125.87   1073.68    228.48 o
 -19   1   1   2835.28   2729.11    136.24 o
 -17   1   1  43093.90  45892.60    640.83 o
 -15   1   1  16602.90  17429.60    229.08 o
 -13   1   1    611.19    690.26     57.87 o
 -11   1   1   9301.14   9762.57    135.04 o
  -9   1   1 183833.00 195389.00   1819.40 o
  -7   1   1  43462.80  45416.40    440.08 o
  -5   1   1   1376.58   1451.66     45.21 o
  -3   1   1  55209.20  54639.40    561.86 o
  -1   1   1    214.85    274.90     22.91 o
   1   1   1   3475.04   3345.22     41.60 o
   3   1   1 202824.00 203149.00   1469.15 o
   5   1   1 260032.00 254952.00   2711.02 o
   7   1   1   3276.03   3312.06     70.53 o
   9   1   1   4460.61   4447.83     92.24 o
  11   1   1   1187.51   1198.47     59.68 o
  13   1   1  18053.60  18326.10    254.40 o
  15   1   1   1992.93   1921.89     83.19 o
  17   1   1    409.25    330.96     97.66 o
  19   1   1  16415.40  17567.70    370.15 o
  21   1   1    158.89    -74.75    182.66 <
  23   1   1    521.40    939.84    358.09 <
  25   1   1    921.78   1072.47    437.67 <
  27   1   1   4493.30   3995.69    614.30 o
  29   1   1   1283.15   1397.41    485.90 <
 -28   2   1   3779.65   3321.10    647.46 o
 -26   2   1   1793.02   1461.91    486.50 o
 -24   2   1    679.30    814.45    315.89 <
 -22   2   1   2089.56   1797.10    302.03 o
 -20   2   1    326.93    -92.84    359.90 <
 -18   2   1  19643.90  21521.20    434.05 o
 -16   2   1   7916.27   8396.51    205.57 o
 -14   2   1  91751.40  93859.60   1163.50 o
 -12   2   1  16197.30  17017.90    379.80 o
 -10   2   1  14440.50  14621.50    264.05 o
  -8   2   1    857.04    909.10     73.55 o
  -6   2   1   1353.17   1258.15     83.19 o
  -4   2   1  35298.30  36808.30    421.39 o
  -2   2   1    612.86    676.40     42.80 o
   0   2   1   1017.72   1083.93     47.02 o
   2   2   1   3724.59   3711.15     80.18 o
   4   2   1    580.85    542.57     37.38 o
   6   2   1  49196.20  46686.00    449.12 o
   8   2   1 113750.00 110686.00   1486.63 o
  10   2   1    550.94    684.24     65.71 o
  12   2   1   4216.99   4236.23    128.41 o
  14   2   1   4487.74   4363.43    139.86 o
  16   2   1  42791.00  41737.80    837.36 o
  18   2   1   5269.86   4512.94    253.20 o
  20   2   1   9170.66   8186.11    367.14 o
  22   2   1  17181.60  15396.20    755.37 o
  24   2   1   1657.29   1268.40    701.72 <
  26   2   1   5045.35   5065.75    649.87 o
 -25   3   1   1413.05   1007.97    648.07 <
 -23   3   1    317.22    462.39    273.69 <
 -21   3   1    604.41    708.35    265.86 <
 -19   3   1   1489.15   1150.84    245.96 o
 -17   3   1  24025.20  23634.20    799.98 o
 -15   3   1   7656.96   6373.94    374.97 o
 -13   3   1    820.78    631.18    357.49 <
 -11   3   1   3834.86   3919.74    138.66 o
  -9   3   1  82694.60  78945.70    956.72 o
  -7   3   1  17952.60  18013.80    270.08 o
  -5   3   1    480.37    491.93     95.25 o
  -3   3   1  16958.20  17763.00    332.17 o
  -1   3   1    205.37    221.85     57.87 o
   1   3   1    746.32    771.65     79.58 o
   3   3   1  70999.70  72757.50    875.34 o
   5   3   1  96405.50  91673.70    907.89 o
   7   3   1   1310.43   1352.19     79.58 o
   9   3   1   1809.94   1961.68    104.29 o
  11   3   1    407.83    388.84    104.29 o
  13   3   1   7834.22   7682.13    275.50 o
  15   3   1   1414.78   1256.34    168.80 o
  17   3   1    299.38    165.18    162.77 <
  19   3   1   9967.45   9184.43    455.15 o
  21   3   1    102.95    179.65    197.74 <
  23   3   1    258.64    281.53    228.48 <
  25   3   1    553.70    326.74    336.99 <
 -22   4   1   1015.70    752.36    226.67 o
 -20   4   1    296.62    254.40    200.15 <
 -18   4   1   7944.14   7512.12    404.51 o
 -16   4   1   2778.75   2295.66    198.34 o
 -14   4   1  32540.70  29948.40    707.75 o
 -12   4   1   5011.50   4705.25    250.79 o
 -10   4   1   4673.41   4225.38    306.85 o
  -8   4   1    368.48    234.51    139.26 <
  -6   4   1    569.39    588.38    115.75 o
  -4   4   1   9698.25   9919.31    245.36 o
  -2   4   1    523.13    544.98     98.87 o
   0   4   1    849.35   1081.51    118.76 o
   2   4   1   1917.90   1914.65    125.39 o
   4   4   1    806.31    900.06    109.72 o
   6   4   1  14920.70  14957.90    316.50 o
   8   4   1  39883.10  40449.50    652.89 o
  10   4   1    474.67    485.90    147.70 o
  12   4   1   1509.22   1221.38    162.77 o
  14   4   1   2305.12   2317.96    200.15 o
  16   4   1  17081.10  15448.70    435.86 o
  18   4   1   2376.15   1952.63    202.56 o
  20   4   1   3782.30   3302.42    314.69 o
  22   4   1   7654.25   5687.90    466.61 o
 -17   5   1   9371.40   7099.17    619.13 o
 -15   5   1   2254.93   2405.37    455.15 o
 -13   5   1    812.88    740.90    283.94 <
 -11   5   1    821.36    416.57    239.93 <
  -9   5   1  25640.40  25441.50    623.35 o
  -7   5   1   5216.01   4979.55    258.62 o
  -5   5   1    132.31      0.60    149.51 <
  -3   5   1   3824.01   4155.45    271.89 o
  -1   5   1    168.02    -59.68    217.63 <
   1   5   1     70.28    -42.80    233.91 <
   3   5   1  16169.30  18493.70    799.38 o
   5   5   1  25311.70  26990.80    692.68 o
   7   5   1    423.88    595.62    198.94 <
   9   5   1    371.95    879.56    263.45 o
  11   5   1     41.41    -15.67    232.10 <
  13   5   1   1691.79   1102.01    280.93 o
  15   5   1    692.97    786.12    271.28 <
  -4   6   1   2178.60   3002.20    428.63 o
  -2   6   1    343.23    300.22    283.94 <
   0   6   1    535.06    408.73    297.81 <
   2   6   1    946.16   1010.38    348.45 <
   4   6   1    480.68   -856.05    404.51 <
 -30   0   2   1355.89   1506.52    761.40 <
 -28   0   2   1478.82   1721.74    766.22 <
 -26   0   2  30491.90  25963.60   1686.78 o
 -24   0   2     49.16    599.84    510.61 <
 -22   0   2   7256.47   7081.08    474.44 o
 -20   0   2   1313.86   1139.99    139.86 o
 -18   0   2   1023.68   1177.97    126.60 o
 -16   0   2  21056.10  22419.40    415.97 o
 -14   0   2   4426.35   4590.71    169.40 o
 -12   0   2  49088.40  50799.20    644.45 o
 -10   0   2  33603.70  36134.30    428.02 o
  -8   0   2   3017.67   3335.57     74.75 o
  -6   0   2 120284.00 128177.00   1516.77 o
  -4   0   2  28222.90  28516.00    323.73 o
  -2   0   2     93.64    214.62     30.14 o
   0   0   2  16543.10  16667.00    238.73 o
   2   0   2 122088.00 115207.00   1505.92 o
   4   0   2  46470.20  44902.10    834.34 o
   6   0   2 111204.00 107207.00   1981.57 o
   8   0   2  61481.10  62904.50    974.21 o
  10   0   2  39053.60  41825.80    670.97 o
  12   0   2   3769.81   3580.33    136.85 o
  14   0   2  29612.40  30641.10    608.28 o
  16   0   2   1006.09   1037.51    153.73 o
  18   0   2   3705.34   3753.35    302.63 o
  20   0   2   9020.13   9821.64    914.53 o
  22   0   2     56.00     35.57    425.01 <
  24   0   2  25429.10  26135.40   1549.93 o
  26   0   2   1814.02   2067.78    647.46 o
  28   0   2     25.41    115.14    459.98 <
 -29   1   2     38.90     12.66    404.51 <
 -27   1   2   2802.09   1785.04    525.69 o
 -25   1   2   1472.05   1549.93    306.85 o
 -23   1   2  18366.70  17960.10    676.40 o
 -21   1   2   3704.02   3554.41    239.93 o
 -19   1   2   7396.12   7097.97    214.01 o
 -17   1   2   2713.02   2820.14     94.04 o
 -15   1   2   1587.20   1557.77     66.92 o
 -13   1   2   1438.13   1509.54     67.52 o
 -11   1   2  43718.90  47338.30    517.85 o
  -9   1   2 179096.00 189069.00   2044.87 o
  -7   1   2   1171.90   1159.28     54.26 o
  -5   1   2  32789.90  32823.40    316.50 o
  -3   1   2 178061.00 176058.00   1546.91 o
  -1   1   2  26291.20  25444.50    248.37 o
   1   1   2 138155.00 131501.00    925.38 o
   3   1   2   5113.11   4982.56     55.46 o
   5   1   2  10812.80  10428.10    115.14 o
   7   1   2  40373.40  40074.50    417.17 o
   9   1   2  24923.20  25099.70    306.85 o
  11   1   2   5839.15   6067.69    143.48 o
  13   1   2  60933.50  59308.50    686.65 o
  15   1   2     72.64     71.74     60.89 <
  17   1   2    133.22    251.39    104.90 <
  19   1   2  10686.20  10278.00    380.40 o
  21   1   2     21.33     60.29    176.63 <
  23   1   2    223.13    270.08    310.47 <
  25   1   2   2240.63   2023.77    484.09 o
  27   1   2   8436.12   8877.58    829.52 o
 -28   2   2   1098.80    846.40    493.73 <
 -26   2   2  23037.40  21629.70    806.01 o
 -24   2   2     58.04   -172.41    209.19 <
 -22   2   2   5523.61   4921.07    444.90 o
 -20   2   2    920.97    664.34    148.30 o
 -18   2   2    826.50   1035.70    171.81 o
 -16   2   2  14239.70  13963.80    258.62 o
 -14   2   2   3409.81   3549.59    153.73 o
 -12   2   2  33004.10  34278.70    635.41 o
 -10   2   2  19204.90  19680.70    330.36 o
  -8   2   2   1615.21   1694.01     88.02 o
  -6   2   2  68569.90  72188.40   1017.61 o
  -4   2   2  14680.00  15125.50    307.45 o
  -2   2   2     73.70     92.24     34.36 <
   0   2   2   7602.26   7708.65    103.09 o
   2   2   2  64270.00  60778.20    541.96 o
   4   2   2  27551.60  27215.10    237.52 o
   6   2   2  65664.80  65224.80    590.79 o
   8   2   2  38160.90  36421.80    470.22 o
  10   2   2  25685.40  26274.60    353.87 o
  12   2   2   2144.72   2182.92    103.69 o
  14   2   2  19572.90  19886.20    326.14 o
  16   2   2    528.55    892.22    150.11 o
  18   2   2   2520.74   2523.53    235.11 o
  20   2   2   6887.34   5962.19    312.88 o
  22   2   2     39.95     16.88    481.68 <
  24   2   2  19494.50  17350.00   1571.03 o
  26   2   2   1434.10    959.14    425.01 <
 -25   3   2   1040.71    836.15    673.99 <
 -23   3   2  11156.10  10068.20    649.27 o
 -21   3   2   2033.10   2122.03    300.22 o
 -19   3   2   4018.53   3223.44    327.35 o
 -17   3   2   1233.01    702.32    215.22 o
 -15   3   2    920.28   1024.24    403.31 <
 -13   3   2    872.56    713.78    350.26 <
 -11   3   2  18097.30  18394.20    338.20 o
  -9   3   2  75767.80  76947.30    971.80 o
  -7   3   2    400.39    425.01     68.72 o
  -5   3   2  14469.50  14509.40    258.62 o
  -3   3   2  66262.00  66321.40    882.57 o
  -1   3   2  11876.40  11670.00    224.86 o
   1   3   2  48465.80  47768.70    528.10 o
   3   3   2   3314.14   3354.26    124.79 o
   5   3   2   4849.43   4792.06    124.79 o
   7   3   2  19546.40  19198.40    273.09 o
   9   3   2  11112.00   9945.83    242.35 o
  11   3   2   2642.88   2452.40    173.02 o
  13   3   2  27999.70  26070.90    493.13 o
  15   3   2     59.25    100.68    115.75 <
  17   3   2    129.03    145.29    138.66 <
  19   3   2   5649.63   5048.27    290.57 o
  21   3   2     19.00   -217.03    152.52 <
  23   3   2    161.24    104.90    242.35 <
 -22   4   2   2703.48   2298.07    282.74 o
 -20   4   2    286.57    115.14    186.28 <
 -18   4   2    448.87    394.87    198.94 <
 -16   4   2   4955.28   4682.94    323.73 o
 -14   4   2   1731.68   1287.69    205.57 o
 -12   4   2  13513.60  12282.50    476.25 o
 -10   4   2   5287.71   5354.52    340.61 o
  -8   4   2    297.53    259.23    132.02 <
  -6   4   2  22437.70  22859.50    533.52 o
  -4   4   2   3874.56   4032.47    196.53 o
  -2   4   2     79.92    133.23     91.03 <
   0   4   2   1235.67   1390.78    126.00 o
   2   4   2  17448.50  17949.90    353.87 o
   4   4   2  10492.10  10499.90    271.89 o
   6   4   2  21183.10  22017.90    406.32 o
   8   4   2  12543.30  12456.10    399.09 o
  10   4   2  10034.50  10363.60    388.84 o
  12   4   2    557.82    771.05    171.81 o
  14   4   2   6337.36   5861.52    286.96 o
  16   4   2     85.01    284.55    151.32 <
  18   4   2    886.68    619.13    160.36 o
  20   4   2   3279.52   2673.04    361.11 o
 -17   5   2    370.98    451.54    332.77 <
 -15   5   2    195.96    325.54    317.10 <
 -13   5   2    430.34    493.13    348.45 <
 -11   5   2   4565.34   5282.78    554.02 o
  -9   5   2  21619.40  22288.60    968.18 o
  -7   5   2     38.25    156.14    163.98 <
  -5   5   2   4907.75   5360.55    300.22 o
  -3   5   2  16406.80  17043.20    484.09 o
  -1   5   2   5197.44   6067.69    338.80 o
   1   5   2  11938.40  13708.80    694.48 o
   3   5   2   1877.84   1811.57    345.43 o
   5   5   2   1817.79   1800.72    250.18 o
   7   5   2   6382.66   6806.19    483.49 o
   9   5   2   2791.12   2458.43    332.17 o
  11   5   2    720.95    579.94    274.30 <
  13   5   2   8484.21   8140.90    547.99 o
  15   5   2     84.22   -200.15    286.96 <
  -4   6   2    884.61    787.32    320.11 <
  -2   6   2     56.94   -139.86    394.26 <
   0   6   2     88.38    423.20    468.42 <
   2   6   2   4423.88   3969.17    758.99 o
 -30   0   3   4569.33   4542.48   1104.42 o
 -28   0   3   4055.28   3395.86    942.26 o
 -26   0   3   7310.88   6892.39   1070.66 o
 -24   0   3   6652.73   4455.07    784.31 o
 -22   0   3    718.32    665.55    182.06 o
 -20   0   3   3632.07   3822.07    205.57 o
 -18   0   3  28634.00  30000.90    528.10 o
 -16   0   3   8406.97   8804.64    241.14 o
 -14   0   3  67084.50  70379.80   1006.76 o
 -12   0   3  10310.90  10920.00    230.89 o
 -10   0   3  13179.10  13554.50    242.95 o
  -8   0   3   2466.10   2477.72     81.99 o
  -6   0   3  76023.40  76043.00    908.50 o
  -4   0   3 130224.00 124174.00   1631.92 o
  -2   0   3    324.15    398.48     33.76 o
   0   0   3  72457.00  74092.80    986.26 o
   2   0   3  30241.80  29915.90    417.78 o
   4   0   3   1647.69   1531.84     53.65 o
   6   0   3  28822.20  28765.00    551.61 o
   8   0   3   5854.22   5766.27    139.26 o
  10   0   3 147374.00 156759.00   2379.45 o
  12   0   3   6796.47   7448.22    199.54 o
  14   0   3   3331.31   3468.20    466.61 o
  16   0   3   5051.07   5779.53    362.31 o
  18   0   3  19939.00  22028.20   1224.99 o
  20   0   3   2194.06   2466.26    554.62 o
  22   0   3   2107.05   2528.36    646.86 o
  24   0   3    502.46    535.33    486.50 <
  26   0   3    234.24    752.36    517.85 <
  28   0   3    783.59   1205.10    605.86 <
 -29   1   3    383.64    103.69    443.70 <
 -27   1   3    662.88    787.93    417.78 <
 -25   1   3     82.05     66.31    239.93 <
 -23   1   3  24911.00  24419.70    602.25 o
 -21   1   3  22865.00  23572.10    470.83 o
 -19   1   3     25.07     54.86     72.34 <
 -17   1   3   2126.93   2071.40     85.00 o
 -15   1   3  10141.30  10747.60    163.37 o
 -13   1   3  68656.90  70000.00    689.66 o
 -11   1   3    101.43    142.88     40.39 o
  -9   1   3  17387.10  18682.90    297.81 o
  -7   1   3  64094.60  66387.10    743.32 o
  -5   1   3  69875.90  71664.50    657.11 o
  -3   1   3  83080.60  86291.50    778.28 o
  -1   1   3  89772.30  86209.50    771.05 o
   1   1   3    357.85    381.00     24.72 o
   3   1   3  47553.90  45440.50    348.45 o
   5   1   3     22.76     66.92     19.29 o
   7   1   3  30657.90  29889.90    274.90 o
   9   1   3  17478.60  17284.90    232.70 o
  11   1   3  52678.00  51514.80    762.00 o
  13   1   3   1096.77   1089.95     82.59 o
  15   1   3  20991.90  20973.80    405.12 o
  17   1   3  21636.20  21462.10    529.30 o
  19   1   3   6330.25   6262.41    310.47 o
  21   1   3     84.16    262.24    302.63 <
  23   1   3   1502.07   1794.08    437.07 o
  25   1   3    407.04    716.19    393.06 <
  27   1   3   9938.39   9998.88    827.71 o
 -28   2   3   3249.40   3052.23    648.07 o
 -26   2   3   5761.74   5865.74    479.87 o
 -24   2   3   4703.12   4211.52    390.65 o
 -22   2   3    641.69    440.68    229.08 <
 -20   2   3   2696.16   2736.94    223.05 o
 -18   2   3  20811.50  18239.20    463.59 o
 -16   2   3   6293.05   6006.81    260.43 o
 -14   2   3  44897.90  47044.10    634.20 o
 -12   2   3   8067.94   8116.18    192.31 o
 -10   2   3   8091.27   8791.98    169.40 o
  -8   2   3   1747.20   1827.24     73.55 o
  -6   2   3  45395.60  45929.40    602.25 o
  -4   2   3  74449.40  72559.70    878.35 o
  -2   2   3    323.94    274.90     37.38 o
   0   2   3  38540.90  37288.70    342.42 o
   2   2   3  15923.90  15319.00    147.70 o
   4   2   3    848.93   1001.94     59.68 o
   6   2   3  16276.30  16152.80    206.18 o
   8   2   3   3869.08   3949.88    115.75 o
  10   2   3  98615.70  97537.00    961.55 o
  12   2   3   4907.18   4763.73    135.64 o
  14   2   3   2260.43   2119.62    145.89 o
  16   2   3   3196.73   3612.28    204.97 o
  18   2   3  14287.00  13257.30    372.56 o
  20   2   3   1781.81   1578.26    238.73 o
  22   2   3   1586.24   1569.82    380.40 o
  24   2   3    450.56    241.14    347.24 <
  26   2   3    142.43   -176.03    250.79 <
 -25   3   3     60.84    216.42    544.98 <
 -23   3   3  13734.00  12769.60   1261.16 o
 -21   3   3  12150.80  11375.20   1172.54 o
 -19   3   3     19.37   -235.71    351.46 <
 -17   3   3    899.96    985.06    248.98 o
 -15   3   3   5865.16   4984.37    678.81 o
 -13   3   3  31406.80  26678.00   1252.72 o
 -11   3   3    172.29    168.20    275.50 <
  -9   3   3   8158.97   7885.89    173.62 o
  -7   3   3  28686.10  28916.30    432.24 o
  -5   3   3  27552.10  27802.30    392.46 o
  -3   3   3  31978.50  31978.20    428.63 o
  -1   3   3  32154.80  31397.10    486.50 o
   1   3   3     24.37     99.47     67.52 <
   3   3   3  17465.60  17183.70    276.71 o
   5   3   3     97.89    126.00     54.26 <
   7   3   3  13021.50  12901.00    224.26 o
   9   3   3   8378.46   7761.70    227.88 o
  11   3   3  27436.80  24950.80    487.10 o
  13   3   3    682.73    744.52    121.17 o
  15   3   3  12239.30  11568.70    341.82 o
  17   3   3  10701.00   9991.05    347.85 o
  19   3   3   2792.18   2275.16    194.72 o
  21   3   3     93.52    282.13    189.90 <
  23   3   3    843.47   1099.00    270.68 o
 -22   4   3    445.30    314.08    493.73 <
 -20   4   3   1258.45    564.87    289.37 <
 -18   4   3   9328.68   7135.94    431.04 o
 -16   4   3   3207.30   2763.47    261.03 o
 -14   4   3  16692.70  15047.80    535.93 o
 -12   4   3   3682.22   3650.86    293.59 o
 -10   4   3   2735.06   3110.71    267.67 o
  -8   4   3    861.71    660.72    150.11 o
  -6   4   3  15495.30  15872.50    430.43 o
  -4   4   3  24416.70  25803.80    681.82 o
  -2   4   3    415.85    401.50    123.58 o
   0   4   3  10282.30  10401.60    242.95 o
   2   4   3   3669.22   3817.25    176.63 o
   4   4   3    144.69    206.78    101.28 <
   6   4   3   4323.42   4304.35    358.09 o
   8   4   3   1536.55   1449.86    198.34 o
  10   4   3  36895.80  38181.60    781.90 o
  12   4   3   2104.05   2242.60    224.26 o
  14   4   3    908.96   1001.34    166.39 o
  16   4   3    925.93    876.54    182.06 o
  18   4   3   6054.70   5317.14    366.53 o
  20   4   3    995.97    705.34    250.18 <
 -17   5   3    137.51      6.63    315.89 <
 -15   5   3   2614.97   2106.96    423.20 o
 -13   5   3   8742.54   9238.08    707.75 o
 -11   5   3    270.48      0.00    270.08 <
  -9   5   3   2448.27   2389.10    324.94 o
  -7   5   3   9697.40  10156.20    528.10 o
  -5   5   3   7557.06   8360.33    360.51 o
  -3   5   3   8730.52   9007.19    367.14 o
  -1   5   3   7782.45   9265.82    430.43 o
   1   5   3     73.06   -265.86    246.57 <
   3   5   3   3864.63   3849.20    440.08 o
   5   5   3    166.87     60.29    271.89 <
   7   5   3   4477.59   4974.72    532.32 o
   9   5   3   2906.57   2821.94    359.90 o
  11   5   3   9476.15   9466.57    581.15 o
  13   5   3    327.96    217.63    306.85 <
 -30   0   4     77.91   -442.49    619.73 <
 -28   0   4   3121.52   3112.52    932.01 o
 -26   0   4    126.62   -246.57    499.76 <
 -24   0   4   3722.01   3892.61    327.35 o
 -22   0   4  19726.90  20293.20    452.14 o
 -20   0   4  19779.60  20686.20    435.26 o
 -18   0   4  42967.50  43714.50    606.47 o
 -16   0   4   9584.08   9716.15    207.98 o
 -14   0   4  13799.40  14111.50    244.76 o
 -12   0   4    354.85    400.29     58.48 o
 -10   0   4    292.42    352.67     45.21 o
  -8   0   4 155374.00 157354.00   2064.76 o
  -6   0   4 120377.00 116393.00   1379.93 o
  -4   0   4  18883.30  19292.40    303.84 o
  -2   0   4  60930.80  62908.70   1185.81 o
   0   0   4   4411.44   4259.14     83.80 o
   2   0   4 121413.00 114950.00   1353.40 o
   4   0   4  10815.40  10870.00    173.02 o
   6   0   4  16848.90  16811.70    227.27 o
   8   0   4   1812.81   2073.20     62.70 o
  10   0   4     56.46     49.43     30.14 <
  12   0   4   1102.92   1363.05    109.12 o
  14   0   4    277.30    249.58    145.29 <
  16   0   4    236.14    432.24    174.83 <
  18   0   4  23480.00  27912.60   1343.15 o
  20   0   4    944.51   1093.57    473.24 <
  22   0   4   2939.02   2976.88    621.54 o
  24   0   4   2534.01   3146.28    667.96 o
  26   0   4   5107.55   6433.62    915.73 o
 -29   1   4     48.64   -519.66    387.03 <
 -27   1   4    861.90    532.32    409.94 <
 -25   1   4   6325.61   5652.93    347.24 o
 -23   1   4  24393.60  23850.00    498.56 o
 -21   1   4     69.93     76.56     80.78 <
 -19   1   4     20.10     62.09     69.93 <
 -17   1   4   3027.14   3035.35    103.69 o
 -15   1   4  13936.80  14399.70    199.54 o
 -13   1   4  18230.90  19320.20    264.65 o
 -11   1   4   4476.78   4538.26    123.58 o
  -9   1   4    988.62   1088.75     59.68 o
  -7   1   4  12567.70  12980.00    193.51 o
  -5   1   4   9449.92   9369.51    161.56 o
  -3   1   4   2849.25   2673.04     86.21 o
  -1   1   4   7930.09   7900.36    116.35 o
   1   1   4 165868.00 154312.00   1285.88 o
   3   1   4 148381.00 138730.00   1108.04 o
   5   1   4   2732.95   2659.78     55.46 o
   7   1   4   7332.08   7138.96    106.71 o
   9   1   4   1392.51   1565.00     68.12 o
  11   1   4      9.79     32.55     65.11 <
  13   1   4  50919.80  50175.30    687.25 o
  15   1   4  33565.00  35598.90    721.61 o
  17   1   4   4513.31   4345.95    233.30 o
  19   1   4   6265.73   5954.36    806.61 o
  21   1   4     17.72     50.64    309.26 <
  23   1   4   3541.52   3316.89    481.68 o
  25   1   4    541.83   1051.37    403.31 <
 -28   2   4   2384.69   1435.39    534.13 <
 -26   2   4    102.87    -33.16    258.02 <
 -24   2   4   2844.96   2669.42    324.94 o
 -22   2   4  14820.60  13663.00    434.05 o
 -20   2   4  14654.80  13681.10    335.79 o
 -18   2   4  30396.50  30790.60    547.99 o
 -16   2   4   7071.84   7765.32    302.03 o
 -14   2   4   8823.54   9071.10    198.34 o
 -12   2   4    309.67    382.21     63.30 o
 -10   2   4    172.52    241.14     49.43 o
  -8   2   4  96879.40  94779.00   1137.58 o
  -6   2   4  75808.10  77406.60    968.18 o
  -4   2   4  10848.10  10844.70    207.98 o
  -2   2   4  36478.00  35586.90    396.07 o
   0   2   4   3107.17   3008.23     74.75 o
   2   2   4  72056.90  71024.30    617.32 o
   4   2   4   5423.37   5074.80    109.12 o
   6   2   4  10370.00  10562.50    177.84 o
   8   2   4    948.50    924.77     74.15 o
  10   2   4     36.13     89.22     61.49 <
  12   2   4    868.29    909.70     87.41 o
  14   2   4    119.28     66.31     88.02 <
  16   2   4    254.78    225.47     99.47 <
  18   2   4  17880.90  18185.00    477.46 o
  20   2   4    638.81    621.54    177.24 o
  22   2   4   2016.22   2272.14    300.82 o
  24   2   4   1865.23   1527.62    288.77 o
 -25   3   4   3564.18   2987.73    820.48 o
 -23   3   4  14544.50  13875.20   1310.60 o
 -21   3   4     35.10    141.67    422.00 <
 -19   3   4     23.77     66.92    204.97 <
 -17   3   4   1641.70   1964.09    301.42 o
 -15   3   4   6920.62   6277.49    741.51 o
 -13   3   4   7998.59   7289.07    711.36 o
 -11   3   4   1801.58   1758.52    397.28 o
  -9   3   4    178.25    235.71     57.87 o
  -7   3   4   5074.70   5549.84    162.77 o
  -5   3   4   4214.08   3829.91    126.00 o
  -3   3   4   1792.51   1780.82    110.93 o
  -1   3   4   3785.73   3764.20    135.64 o
   1   3   4  76797.40  77802.70    923.57 o
   3   3   4  60085.30  59791.90    862.08 o
   5   3   4    714.33    835.55    115.14 o
   7   3   4   3086.71   3038.37    159.76 o
   9   3   4    505.99    429.83    120.57 o
  11   3   4      6.00    191.10    109.12 <
  13   3   4  24943.70  23626.30    493.73 o
  15   3   4  17443.50  16622.40    411.14 o
  17   3   4   2811.33   2592.86    248.98 o
  19   3   4   3445.63   3212.59    274.30 o
  21   3   4      6.40   -179.65    189.29 <
  23   3   4   2183.61   1705.46    291.78 o
 -22   4   4   6794.85   5819.92    927.79 o
 -20   4   4   6773.34   5900.10    843.39 o
 -18   4   4  11993.60  10897.10    969.38 o
 -16   4   4   3137.62   2867.16    390.65 o
 -14   4   4   2731.06   2292.04    353.27 o
 -12   4   4    289.52    115.14    225.47 <
 -10   4   4    122.18   -149.51    180.25 <
  -8   4   4  32382.40  33029.60    810.23 o
  -6   4   4  27528.60  27605.70    711.97 o
  -4   4   4   3123.48   3210.78    269.47 o
  -2   4   4  12417.90  12890.20    360.51 o
   0   4   4   1625.75   1903.20    148.30 o
   2   4   4  22620.50  23661.30    523.27 o
   4   4   4   1092.97   1082.12    198.94 o
   6   4   4   2893.25   2833.40    318.30 o
   8   4   4    222.78    147.10    194.12 <
  10   4   4      4.30    195.93    154.93 <
  12   4   4    611.04    718.60    173.62 o
  14   4   4     21.76   -159.15    137.45 <
  16   4   4    275.50    -37.98    179.05 <
  18   4   4   8481.41   8585.20    537.74 o
 -15   5   4   2258.23   2197.99    438.88 o
 -13   5   4   2354.40   1727.17    381.00 o
 -11   5   4    244.74     40.99    273.09 <
  -9   5   4     75.85    -62.70    194.12 <
  -7   5   4   1522.77   2072.60    291.18 o
  -5   5   4   1216.53   1374.50    184.47 o
  -3   5   4    916.73   1341.95    203.76 o
  -1   5   4   1300.44   1513.76    544.98 <
   1   5   4  25000.70  26509.80   1621.67 o
   3   5   4  15620.60  16957.00    845.20 o
   5   5   4     67.59     53.05    292.98 <
   7   5   4    623.38    898.85    326.14 <
   9   5   4     47.11    -62.70    267.67 <
  11   5   4      4.88    101.28    303.84 <
  13   5   4   7348.52   7764.72    672.78 o
 -30   0   5    144.29   -871.12    627.57 <
 -28   0   5    415.06    362.31    637.82 <
 -26   0   5   1829.30   2348.10    433.45 o
 -24   0   5    698.21    594.41    208.59 <
 -22   0   5  12727.00  13534.60    366.53 o
 -20   0   5   5391.08   4963.87    218.84 o
 -18   0   5   2736.35   2691.73    135.04 o
 -16   0   5  32800.20  34356.50    496.75 o
 -14   0   5   6220.61   6834.52    174.83 o
 -12   0   5  42324.60  43701.30    578.74 o
 -10   0   5   2115.60   2680.88     99.47 o
  -8   0   5  84893.20  80938.10    981.44 o
  -6   0   5  35654.00  35603.20    623.95 o
  -4   0   5  17330.70  16370.40    273.09 o
  -2   0   5   2459.25   2257.68     77.77 o
   0   0   5  61149.30  56006.60    894.03 o
   2   0   5   7889.18   7689.36    118.76 o
   4   0   5  28029.10  27420.70    356.29 o
   6   0   5  14001.80  13956.60    221.85 o
   8   0   5  79370.30  79718.00    954.31 o
  10   0   5   6143.34   6345.61    122.98 o
  12   0   5   5346.89   6044.18    179.05 o
  14   0   5    959.75    872.93    126.60 o
  16   0   5  14018.70  14546.20    558.84 o
  18   0   5  27416.10  29839.90   1395.60 o
  20   0   5   2133.78   2079.84    522.67 o
  22   0   5     28.96    -89.82    420.79 <
  24   0   5    319.19     45.21    404.51 <
  26   0   5    834.77    503.38    469.62 <
 -29   1   5   5469.23   4122.29    637.21 o
 -27   1   5   5420.83   4683.55    613.70 o
 -25   1   5     77.17    109.12    180.25 <
 -23   1   5   3910.20   3469.41    197.74 o
 -21   1   5   1895.76   1788.06    125.39 o
 -19   1   5      9.16     81.99     69.93 <
 -17   1   5  32606.90  32216.90    362.31 o
 -15   1   5  94471.90  94798.30    951.90 o
 -13   1   5  10876.00  10996.00    185.07 o
 -11   1   5    462.76    491.93     71.74 o
  -9   1   5   3441.37   3324.72    107.31 o
  -7   1   5     73.10     55.46     44.01 <
  -5   1   5  23608.60  22063.70    325.54 o
  -3   1   5    717.91    607.07     60.89 o
  -1   1   5  96529.70  91148.00    872.93 o
   1   1   5  50885.90  46930.70    507.60 o
   3   1   5  15043.30  14435.30    158.55 o
   5   1   5  15579.90  15261.80    166.39 o
   7   1   5     95.37    179.65     37.38 o
   9   1   5  47052.10  48522.20    470.22 o
  11   1   5  10312.90   9878.31    198.94 o
  13   1   5   2252.14   2168.45    152.52 o
  15   1   5   3030.38   3093.23    152.52 o
  17   1   5   3298.66   3041.99    191.71 o
  19   1   5   6200.85   7220.34    560.05 o
  21   1   5   8951.24   9365.89    686.04 o
  23   1   5   4653.85   4855.96    541.36 o
  25   1   5    936.57    669.16    261.64 <
 -28   2   5    327.00    478.66    453.95 <
 -26   2   5   1575.34   1185.20    439.48 <
 -24   2   5    407.58    217.03    231.49 <
 -22   2   5   9087.64   9025.88    306.85 o
 -20   2   5   4058.33   3855.23    172.41 o
 -18   2   5   1990.35   1870.04    189.90 o
 -16   2   5  23495.80  22939.70    543.17 o
 -14   2   5   4571.54   4579.25    190.50 o
 -12   2   5  28522.60  28630.60    453.34 o
 -10   2   5   1036.51   1029.67     81.99 o
  -8   2   5  54711.10  55561.10    671.58 o
  -6   2   5  23831.90  23520.20    382.81 o
  -4   2   5  10730.90  10967.70    203.76 o
  -2   2   5   1649.45   1726.56     78.97 o
   0   2   5  36623.90  34205.10    361.11 o
   2   2   5   6027.80   5828.96    112.73 o
   4   2   5  19757.20  19179.70    251.99 o
   6   2   5  10462.70  10523.40    185.68 o
   8   2   5  52888.20  51174.80    604.06 o
  10   2   5   4524.74   4024.63    136.85 o
  12   2   5   3892.65   3755.16    183.87 o
  14   2   5    643.64    672.78     98.87 o
  16   2   5   9656.10   8670.20    324.33 o
  18   2   5  19770.10  20123.20    504.59 o
  20   2   5   1590.05   1313.01    261.03 o
  22   2   5     27.82    109.12    276.11 <
  24   2   5    221.93   -200.15    280.93 <
 -25   3   5     79.63   -686.65    330.36 <
 -23   3   5   2289.87   2137.71    636.01 o
 -21   3   5    971.57    925.98    274.30 o
 -19   3   5     23.41   -154.33    210.40 <
 -17   3   5  17063.20  15552.90    653.49 o
 -15   3   5  50180.20  47109.80   1906.21 o
 -13   3   5   5739.28   5507.64    655.30 o
 -11   3   5     43.21     81.99    148.30 <
  -9   3   5   1288.76   1478.19    131.42 o
  -7   3   5     58.81     89.22     63.30 <
  -5   3   5  10759.30  10897.70    211.00 o
  -3   3   5    289.22    235.71     74.75 o
  -1   3   5  40193.30  39961.20    528.70 o
   1   3   5  21392.70  21328.30    381.61 o
   3   3   5   5639.36   5664.39    296.60 o
   5   3   5   6692.19   6426.99    318.30 o
   7   3   5    196.10     53.65     99.47 <
   9   3   5  23103.30  23502.70    479.87 o
  11   3   5   5726.53   5405.16    247.17 o
  13   3   5   1628.28   1539.68    168.20 o
  15   3   5   1364.28   1157.47    192.31 o
  17   3   5   2424.31   2335.44    241.74 o
  19   3   5   3176.60   2840.63    265.25 o
  21   3   5   5582.26   5152.57    426.21 o
 -22   4   5   3547.91   4098.78    784.91 o
 -20   4   5   1845.52   1611.42    527.49 o
 -18   4   5    964.86   1478.19    517.25 <
 -14   4   5   2244.82   1771.78    438.27 o
 -12   4   5  11363.10  10957.40    597.42 o
 -10   4   5    151.28    255.01    207.38 <
  -8   4   5  18929.20  18291.70    558.84 o
  -6   4   5   9396.24   9117.52    401.50 o
  -4   4   5   3994.07   4496.06    304.44 o
  -2   4   5    779.72    883.18    141.67 o
   0   4   5  10852.80  11261.30    355.08 o
   2   4   5   3372.87   3457.35    280.93 o
   4   4   5   8150.29   9578.70    650.48 o
   6   4   5   5337.46   6292.56    541.96 o
   8   4   5  19025.60  20439.10    743.92 o
  10   4   5   2334.55   1859.79    289.97 o
  12   4   5   1496.12   1675.32    289.37 o
  14   4   5    224.79    393.66    218.84 <
  16   4   5   3469.22   3759.38    426.82 o
  18   4   5   8077.88   8086.64    607.07 o
 -15   5   5  17611.30  16750.80    891.62 o
 -13   5   5   1952.02   1496.88    360.51 o
 -11   5   5      9.82   -519.05    198.94 <
  -9   5   5    187.81    -21.10    196.53 <
  -7   5   5    111.44    347.85    284.55 <
  -5   5   5   2350.58   2490.38    379.19 o
  -3   5   5    189.84    621.54    273.09 <
  -1   5   5  11180.90  11049.70   1131.55 o
   1   5   5   5462.77   5177.89    896.44 o
   3   5   5   1232.59   1443.22    381.00 o
   5   5   5   1612.36   1928.52    397.88 o
   7   5   5    104.33    552.21    324.33 <
   9   5   5   7365.06   8113.17   1044.14 o
  11   5   5   2235.65   2746.59    698.10 o
 -28   0   6    101.54     29.54    325.54 <
 -26   0   6    269.37    141.07    298.41 <
 -24   0   6  24319.90  24027.20    547.39 o
 -22   0   6    633.50    549.20    129.61 o
 -20   0   6    753.85    728.24    128.41 o
 -18   0   6  13340.60  13546.10    343.62 o
 -16   0   6    271.86    343.62     78.37 o
 -14   0   6  29036.80  28781.30    423.20 o
 -12   0   6   1628.52   1595.14     86.81 o
 -10   0   6  40905.90  41638.90    699.31 o
  -8   0   6  15081.80  14240.50    328.55 o
  -6   0   6  18050.80  17732.90    317.70 o
  -4   0   6  21701.00  20727.20    399.09 o
  -2   0   6  61311.90  59319.90    819.88 o
   0   0   6  34923.40  33176.70    683.63 o
   2   0   6    691.03    789.13     56.67 o
   4   0   6 136513.00 134969.00   1597.55 o
   6   0   6  22908.10  22975.20    318.91 o
   8   0   6  11517.40  11503.00    195.93 o
  10   0   6   4282.65   4531.03    124.79 o
  12   0   6   2126.79   2263.70    129.01 o
  14   0   6   3759.02   4062.61    298.41 o
  16   0   6  10317.80  10790.40    470.83 o
  18   0   6   1351.87   1651.81    282.74 o
  20   0   6     19.93    -40.39    391.85 <
  22   0   6    101.90   -274.30    352.67 <
  24   0   6      5.03    170.00    430.43 <
 -29   1   6  11018.20  10724.70    930.80 o
 -27   1   6    737.50    352.07    314.69 <
 -25   1   6   6979.65   7190.20    347.24 o
 -23   1   6   1566.33   1486.03    136.85 o
 -21   1   6   4217.04   4455.07    181.46 o
 -19   1   6  12980.40  13079.50    238.13 o
 -17   1   6      4.13     66.92     61.49 <
 -15   1   6   1517.62   1537.27     89.22 o
 -13   1   6  32210.40  32066.20    382.21 o
 -11   1   6  44326.90  44046.70    577.53 o
  -9   1   6  15046.00  14968.80    247.77 o
  -7   1   6  48486.40  47209.80    564.27 o
  -5   1   6   7643.30   7703.83    191.10 o
  -3   1   6    383.08    338.20     52.45 o
  -1   1   6  20692.30  19373.80    256.81 o
   1   1   6  15803.60  15146.00    214.62 o
   3   1   6  13232.30  12523.00    162.77 o
   5   1   6  22851.70  21756.30    229.69 o
   7   1   6  28294.80  28333.40    296.00 o
   9   1   6  12337.00  12470.60    176.03 o
  11   1   6    551.12    561.25     75.36 o
  13   1   6    171.88    182.06    104.90 <
  15   1   6    807.72    932.61    138.05 o
  17   1   6   1816.84   2305.30    185.07 o
  19   1   6    259.38   -156.74    182.06 <
  21   1   6  17493.40  18406.20    648.07 o
  23   1   6    672.70    248.38    329.16 <
 -28   2   6     83.24   -402.70    360.51 <
 -26   2   6    195.44    297.81    386.43 <
 -24   2   6  18376.90  17713.00    446.71 o
 -22   2   6    433.86    400.90    111.53 o
 -20   2   6    605.42    636.61    126.00 o
 -18   2   6   9664.34   9978.99    280.33 o
 -16   2   6    218.49    382.81    134.44 <
 -14   2   6  19750.30  20803.80    489.52 o
 -12   2   6   1405.13   1176.76    110.93 o
 -10   2   6  28527.00  26893.80    438.88 o
  -8   2   6  11201.90  11387.90    268.27 o
  -6   2   6  11571.90  10707.80    247.17 o
  -4   2   6  14817.80  14259.80    249.58 o
  -2   2   6  42255.20  39358.90    437.07 o
   0   2   6  22726.30  21328.30    274.30 o
   2   2   6    695.62    731.86     74.15 o
   4   2   6  90196.30  86212.50    985.06 o
   6   2   6  14522.70  14443.10    226.67 o
   8   2   6   7796.11   7960.04    189.90 o
  10   2   6   3084.91   2862.94    163.37 o
  12   2   6   1569.10   2080.44    187.49 o
  14   2   6   2917.10   3152.91    218.23 o
  16   2   6   7390.53   7343.93    329.16 o
  18   2   6   1233.85   1182.79    183.87 o
  20   2   6     24.78    -58.48    177.24 <
  22   2   6     47.26   -308.66    245.36 <
 -25   3   6   4344.81   3820.87    542.57 o
 -23   3   6    889.04    995.31    394.26 <
 -21   3   6   3130.52   2670.63    362.31 o
 -19   3   6   6672.47   5570.34    456.96 o
 -17   3   6      5.11     68.72    141.67 <
 -15   3   6    764.94    815.05    205.57 o
 -13   3   6  15678.70  15304.60    537.14 o
 -11   3   6  21297.10  23325.50    701.72 o
  -9   3   6   7925.67   8440.51    318.91 o
  -7   3   6  22508.80  23267.60    683.63 o
  -5   3   6   3082.13   3120.36    201.35 o
  -3   3   6    233.44    183.87     71.14 <
  -1   3   6   9383.05   9550.96    217.03 o
   1   3   6   8619.31   8272.32    271.89 o
   3   3   6   5167.04   5238.17    296.60 o
   5   3   6   9246.01   9695.05    398.48 o
   7   3   6  15742.90  16231.20    700.51 o
   9   3   6   6866.97   7607.37    312.88 o
  11   3   6    224.42    157.95    150.71 <
  13   3   6    115.70    114.54    144.08 <
  15   3   6    446.04    355.08    165.18 <
  17   3   6   1003.50    956.72    235.71 o
  19   3   6     67.48     -8.44    239.93 <
 -20   4   6    341.88    396.68    426.82 <
 -18   4   6   4323.39   3676.18    454.55 o
 -14   4   6   6673.09   6683.81    664.94 o
 -12   4   6    752.67    394.26    238.73 <
 -10   4   6  12002.00  11040.00    539.55 o
  -8   4   6   5224.74   5943.51    361.71 o
  -6   4   6   4037.20   3967.36    281.53 o
  -4   4   6   6353.98   5931.45    326.14 o
  -2   4   6  15963.40  16692.30    508.81 o
   0   4   6   8306.91   8345.26    390.65 o
   2   4   6    721.84    890.41    205.57 o
   4   4   6  32688.60  34747.70   1196.66 o
   6   4   6   4413.52   5149.55    527.49 o
   8   4   6   2757.64   2844.85    423.20 o
  10   4   6   1157.22    939.84    312.28 o
  12   4   6    737.45   1185.81    253.80 o
  14   4   6   1505.80   1669.29    346.64 o
  16   4   6   3003.10   3767.21    439.48 o
 -13   5   6   4768.78   4095.77    675.19 o
 -11   5   6   6415.94   5884.43    731.26 o
  -9   5   6   2932.66   2242.00    514.84 o
  -7   5   6   7565.50   8048.66    612.50 o
  -5   5   6    644.23   1110.45    494.94 <
  -3   5   6    134.82   -291.18    438.88 <
  -1   5   6   2526.18   2990.74    734.27 o
   1   5   6   3463.54   4556.35    886.19 o
   3   5   6    822.91    850.02    585.97 <
   5   5   6   2154.75   1968.31    526.89 o
   7   5   6   6104.80   5265.90    903.67 o
   9   5   6   2422.77   2804.46    772.25 o
 -28   0   7   4639.63   3527.88    499.16 o
 -26   0   7    152.61      7.84    267.67 <
 -24   0   7   8121.53   8428.46    424.41 o
 -22   0   7   3589.46   3718.99    211.00 o
 -20   0   7   7183.84   7377.69    271.28 o
 -18   0   7   5264.41   5256.86    221.25 o
 -16   0   7   2401.42   2186.54    116.95 o
 -14   0   7   2032.78   2210.05    142.27 o
 -12   0   7   2016.96   1923.09    125.39 o
 -10   0   7  32578.80  32293.50    560.05 o
  -8   0   7  73511.20  76386.60   1080.31 o
  -6   0   7   3427.45   3317.49    212.20 o
  -4   0   7   7446.35   7240.84    176.03 o
  -2   0   7  32365.70  30701.40    464.20 o
   0   0   7    188.19    366.53     79.58 o
   2   0   7  31985.90  30120.80    409.94 o
   4   0   7   9634.26   9040.35    166.39 o
   6   0   7  11515.90  11372.20    195.93 o
   8   0   7     70.06    109.12     45.21 <
  10   0   7   6229.31   6457.13    195.93 o
  12   0   7  47539.60  49945.60   1147.22 o
  14   0   7     52.06     -1.21    159.76 <
  16   0   7   6542.83   6382.98    670.97 o
  18   0   7   3162.39   3538.73    584.16 o
  20   0   7    364.02    -26.53    374.37 <
  22   0   7    482.39    128.41    394.87 <
 -27   1   7  11882.70  10482.40    634.20 o
 -25   1   7   3733.61   3480.26    231.49 o
 -23   1   7   4228.22   4766.14    203.76 o
 -21   1   7  20385.60  20074.30    358.09 o
 -19   1   7   1412.72   1596.95    122.98 o
 -17   1   7   2035.24   2264.91    109.72 o
 -15   1   7   8123.51   8087.24    176.03 o
 -13   1   7  45017.90  43839.30    495.54 o
 -11   1   7  57530.80  56177.90    651.08 o
  -9   1   7   1281.73   1258.15     82.59 o
  -7   1   7     87.21    160.96     65.11 <
  -5   1   7  38244.10  36514.10    439.48 o
  -3   1   7   8189.19   7856.35    172.41 o
  -1   1   7    311.03    342.42     61.49 o
   1   1   7    156.19    233.30     56.07 o
   3   1   7    630.47    676.40     66.92 o
   5   1   7  17362.30  16514.50    191.10 o
   7   1   7   1406.25   1451.06     56.07 o
   9   1   7  58817.90  59565.30    798.17 o
  11   1   7   8678.27   9455.11    284.55 o
  13   1   7   5312.22   5350.30    200.15 o
  15   1   7    586.47    587.78    121.78 o
  17   1   7    472.61    558.24    128.41 o
  19   1   7    477.22    336.99    214.01 <
  21   1   7    210.19    183.27    283.94 <
 -26   2   7    103.07   -207.98    289.37 <
 -24   2   7   6566.10   6861.65    362.31 o
 -22   2   7   2737.77   3117.34    177.24 o
 -20   2   7   5476.66   5953.75    214.01 o
 -18   2   7   3715.25   3472.42    185.07 o
 -16   2   7   1929.84   2011.11    168.80 o
 -14   2   7   1514.38   1818.20    162.77 o
 -12   2   7   1500.76   1517.98    125.39 o
 -10   2   7  21820.10  21746.00    389.44 o
  -8   2   7  49509.60  45702.10    707.75 o
  -6   2   7   2201.27   1962.88    127.80 o
  -4   2   7   5017.24   4760.11    150.11 o
  -2   2   7  21832.40  19901.30    296.00 o
   0   2   7     75.66     99.47     58.48 <
   2   2   7  21262.70  19997.20    324.94 o
   4   2   7   7521.34   7453.65    241.14 o
   6   2   7   7535.96   7351.77    198.34 o
   8   2   7    117.00    189.29     99.47 <
  10   2   7   4408.20   4514.75    289.37 o
  12   2   7  35388.60  35486.20    708.35 o
  14   2   7     58.46    -25.32    121.17 <
  16   2   7   4771.70   5236.96    326.74 o
  18   2   7   2506.21   2134.09    286.96 o
  20   2   7    287.77    -30.75    290.57 <
 -23   3   7   2437.36   2059.34    444.30 o
 -21   3   7  11685.50  11031.00    396.68 o
 -19   3   7    736.34    924.77    189.90 o
 -17   3   7   1248.38   1213.54    189.29 o
 -15   3   7   4662.24   4620.85    341.21 o
 -13   3   7  25231.50  25465.60    768.64 o
 -11   3   7  28355.50  31032.30    915.73 o
  -9   3   7   1136.64   1300.95    144.08 o
  -7   3   7     91.74    151.32    127.20 <
  -5   3   7  20202.10  20146.70    494.34 o
  -3   3   7   4080.53   3798.56    168.20 o
  -1   3   7    192.40    233.91     92.24 <
   1   3   7     72.63      1.81    104.90 <
   3   3   7    563.38    585.37    156.14 o
   5   3   7   7966.30   7787.63    543.77 o
   7   3   7    443.37    397.28    233.30 <
   9   3   7  30329.70  31641.20   1024.85 o
  11   3   7   4483.77   3762.99    376.78 o
  13   3   7   2691.15   3155.32    294.79 o
  15   3   7    198.11    297.20    171.81 <
  17   3   7    363.99    686.65    255.01 <
 -18   4   7   1420.74   1220.77    332.77 o
 -14   4   7    664.19    -61.49    300.22 <
 -12   4   7    695.99    677.00    239.33 <
 -10   4   7   8157.87   7902.17    709.55 o
  -8   4   7  17399.70  18785.40    801.79 o
  -6   4   7    828.57    717.39    268.27 <
  -4   4   7   1948.33   2394.52    276.71 o
  -2   4   7   8873.73   8859.50    520.86 o
   0   4   7      2.26    -47.02    218.84 <
   2   4   7   7212.07   7270.38    595.01 o
   4   4   7   3868.92   4369.46    482.88 o
   6   4   7   2256.82   2002.07    387.03 o
   8   4   7    290.40    108.51    284.55 <
  10   4   7   1839.17   1947.21    399.69 o
  12   4   7  16096.80  20468.60   1344.36 o
  14   4   7     57.46    536.54    415.36 <
 -11   5   7   8314.25   7798.48    868.71 o
  -7   5   7     60.61    716.19    543.17 <
  -5   5   7   7318.56   7480.78    531.71 o
  -3   5   7   1301.09   1202.69    590.79 <
  -1   5   7    127.99   1050.17    587.78 <
   1   5   7     98.59   -382.21    485.30 <
   3   5   7    326.30    808.42    567.89 <
   5   5   7   2244.98   2597.08    729.45 o
 -28   0   8   4588.52   4515.96    777.08 o
 -26   0   8     89.28    129.01    280.33 <
 -24   0   8    553.70    283.94    189.29 <
 -22   0   8  40854.60  39800.80    739.70 o
 -20   0   8   3867.87   3799.77    213.41 o
 -18   0   8   3915.61   3847.39    204.97 o
 -16   0   8   9025.45   9755.33    302.63 o
 -14   0   8    446.00    466.00    104.29 o
 -12   0   8     44.18     22.91     74.75 <
 -10   0   8    394.72    394.26     80.18 o
  -8   0   8   1243.76   1265.38    100.07 o
  -6   0   8  10910.00   9845.76    373.77 o
  -4   0   8    739.08    992.90    106.71 o
  -2   0   8   6747.29   6437.24    196.53 o
   0   0   8  33947.00  32808.30    610.69 o
   2   0   8  20068.30  19483.50    335.79 o
   4   0   8   8818.23   8354.91    195.93 o
   6   0   8   4891.29   4789.05    160.36 o
   8   0   8    932.94   1102.01    101.88 o
  10   0   8    144.57    -46.42     92.24 <
  12   0   8  12797.70  13501.40    500.37 o
  14   0   8  10919.20  12545.90    520.86 o
  16   0   8    246.01    138.05    185.68 <
  18   0   8  11419.00  12698.40    938.64 o
 -27   1   8    942.30    824.10    288.77 <
 -25   1   8     34.43     19.29    133.23 <
 -23   1   8   1578.59   1300.95    145.29 o
 -21   1   8    825.55    878.35    119.97 o
 -19   1   8  17365.70  17904.70    335.79 o
 -17   1   8  11438.90  11287.20    227.27 o
 -15   1   8    203.99    229.08     71.74 o
 -13   1   8     33.21    129.01     64.50 <
 -11   1   8    832.97    762.00     83.19 o
  -9   1   8     11.05     33.16     63.90 <
  -7   1   8   9121.07   8931.23    200.15 o
  -5   1   8 167232.00 155936.00   1561.38 o
  -3   1   8    309.64    334.58     63.30 o
  -1   1   8   4387.98   4110.24    123.58 o
   1   1   8  12377.50  12265.00    206.18 o
   3   1   8  11008.10  10581.20    189.29 o
   5   1   8  26345.60  25899.10    379.80 o
   7   1   8    272.28    306.25     81.99 o
   9   1   8    122.16    204.97     64.50 o
  11   1   8    574.99    462.99     71.14 o
  13   1   8    579.38    633.60    117.56 o
  15   1   8   1109.81   1051.37    202.56 o
  17   1   8   7720.40   8521.90    481.08 o
  19   1   8   2903.86   3116.74    342.42 o
  21   1   8      4.57   -699.91    394.26 <
 -26   2   8     53.59     22.91    186.88 <
 -24   2   8    371.45    156.74    173.02 <
 -22   2   8  30846.30  28759.60    477.46 o
 -20   2   8   2974.98   2913.58    161.56 o
 -18   2   8   2890.73   2868.97    165.18 o
 -16   2   8   6730.82   7018.99    294.19 o
 -14   2   8    282.39    305.04    123.58 <
 -12   2   8     50.03    186.88    104.90 <
 -10   2   8    239.00    211.00    119.97 <
  -8   2   8   1093.15    972.40    150.11 o
  -6   2   8   7165.31   6985.83    273.69 o
  -4   2   8    646.04    824.10    133.23 o
  -2   2   8   4837.16   4827.63    181.46 o
   0   2   8  23411.40  22452.60    425.01 o
   2   2   8  13621.60  13221.10    309.26 o
   4   2   8   6755.02   7381.31    255.61 o
   6   2   8   3309.37   3271.67    237.52 o
   8   2   8    537.65    755.97    146.49 o
  10   2   8     85.43     96.46    167.59 <
  12   2   8   9296.67   9200.11    487.10 o
  14   2   8   8207.47   9195.28    522.67 o
  16   2   8    249.07    186.88    194.72 <
  18   2   8   8387.52   8440.51    511.82 o
 -23   3   8    776.60    792.75    297.20 <
 -21   3   8    374.79    272.49    142.27 <
 -19   3   8  10698.90  10113.40    452.14 o
 -17   3   8   6074.05   6377.56    346.04 o
 -15   3   8     85.52     31.95     92.84 <
 -13   3   8     27.12     31.35     89.22 <
 -11   3   8    381.55    345.43    108.51 o
  -9   3   8      4.20    -44.01     86.21 <
  -7   3   8   5426.92   5857.30    406.32 o
  -5   3   8  84869.20  86498.20   1272.62 o
  -3   3   8    261.09    352.67    148.90 <
  -1   3   8   2835.20   2717.05    207.98 o
   1   3   8   6142.88   6922.54    301.42 o
   3   3   8   7037.28   7058.18    365.33 o
   5   3   8  12783.10  12811.80    680.62 o
   7   3   8    275.00    490.72    266.46 <
   9   3   8    152.29    266.46    230.89 <
  11   3   8    198.34    217.03    241.14 <
  13   3   8    404.90    399.69    249.58 <
  15   3   8    543.53    968.78    399.69 <
  17   3   8   4478.07   4540.07    618.53 o
 -18   4   8   1259.33    868.10    349.05 <
 -12   4   8     61.15   -479.87    283.34 <
 -10   4   8     83.24      8.44    282.13 <
  -8   4   8    976.73    745.73    319.51 <
  -6   4   8   2410.28   2051.50    582.35 o
  -4   4   8    414.04    595.62    270.68 <
  -2   4   8   2151.12   2316.15    338.80 o
   0   4   8   8807.13   8867.33   1046.55 o
   2   4   8   4917.15   4955.43    515.44 o
   4   4   8   3291.49   3954.70    508.20 o
   6   4   8   1411.19   1355.81    358.70 o
   8   4   8    100.10    138.05    284.55 <
  10   4   8     24.84     26.53    430.43 <
  12   4   8   3845.89   4110.24    735.48 o
  -7   5   8   2194.94   2372.22    765.62 o
  -5   5   8  27448.60  32516.00   1949.62 o
  -3   5   8    179.80    -25.92    520.26 <
  -1   5   8   1409.91   1674.12    670.37 <
   1   5   8   1894.91   3700.90    889.21 o
 -26   0   9    273.58    687.85    348.45 <
 -24   0   9    909.48    713.78    206.18 o
 -22   0   9   6078.53   6698.27    392.46 o
 -20   0   9   3594.87   3684.62    226.07 o
 -18   0   9     20.36    -78.37    103.69 <
 -16   0   9   4441.53   4544.29    218.84 o
 -14   0   9  98613.40  99058.00   1445.03 o
 -12   0   9   2755.64   2703.79    151.92 o
 -10   0   9   3528.17   3468.20    161.56 o
  -8   0   9    298.63    331.57     97.06 o
  -6   0   9    594.25    529.30    104.90 o
  -4   0   9   8372.96   7516.34    232.10 o
  -2   0   9  14381.50  13092.10    308.66 o
   0   0   9  41134.50  34975.00    611.29 o
   2   0   9   1933.37   2268.53    144.68 o
   4   0   9    239.78    264.65     81.38 o
   6   0   9   2483.58   2484.35    141.07 o
   8   0   9   3195.04   3014.86    151.92 o
  10   0   9     18.81     67.52    157.95 <
  12   0   9    124.54    193.51    182.66 <
  14   0   9   2056.51   1364.25    264.65 o
  16   0   9    144.31   -173.02    198.34 <
 -25   1   9   2330.07   1956.85    200.15 o
 -23   1   9   7326.71   8048.66    260.43 o
 -21   1   9    122.77    217.03    109.12 <
 -19   1   9  15277.10  15182.20    323.13 o
 -17   1   9   6163.41   5617.97    195.93 o
 -15   1   9    579.08    482.28    103.69 o
 -13   1   9     97.81     -9.04     68.12 <
 -11   1   9   2158.85   1990.61    144.08 o
  -9   1   9   4445.54   4491.24    184.47 o
  -7   1   9   1676.70   1765.75    106.71 o
  -5   1   9   4812.86   4399.00    116.95 o
  -3   1   9   2978.64   2989.54    145.29 o
  -1   1   9    494.18    506.39     89.22 o
   1   1   9   1675.70   1464.93    116.35 o
   3   1   9  47728.50  49207.70    810.83 o
   5   1   9   7905.87   8221.08    232.70 o
   7   1   9   6986.48   7497.05    221.85 o
   9   1   9  10479.20  10806.10    264.65 o
  11   1   9  12348.20  12693.00    515.44 o
  13   1   9   6273.37   5601.69    528.70 o
  15   1   9   3379.61   2679.67    291.18 o
  17   1   9   2879.68   2862.94    403.31 o
  19   1   9   2150.09   1370.88    398.48 o
 -24   2   9    657.50    471.43    146.49 o
 -22   2   9   4959.96   5122.42    274.90 o
 -20   2   9   2638.23   2950.95    195.32 o
 -18   2   9     42.83     -2.41    116.95 <
 -16   2   9   3248.98   3430.22    178.44 o
 -14   2   9  72875.40  70556.40   1203.29 o
 -12   2   9   2207.83   2288.42    194.72 o
 -10   2   9   2571.71   2412.01    205.57 o
  -8   2   9    155.60    161.56    142.88 <
  -6   2   9    394.75    347.85    138.66 <
  -4   2   9   6121.67   6045.39    280.33 o
  -2   2   9  10060.50   8845.63    309.26 o
   0   2   9  29894.50  28798.80    514.84 o
   2   2   9   1249.90   1191.23    160.96 o
   4   2   9    101.98    203.76    134.44 <
   6   2   9   1533.36   1557.77    192.91 o
   8   2   9   2009.45   2137.71    202.56 o
  10   2   9     26.38    129.61    193.51 <
  12   2   9     87.80     17.48    197.13 <
  14   2   9   1686.66   1580.67    264.65 o
  16   2   9     97.75   -131.42    209.19 <
 -21   3   9     70.60   -124.19    127.80 <
 -19   3   9   8371.49   8488.74    315.29 o
 -17   3   9   3567.30   3693.67    285.15 o
 -15   3   9    323.18    491.93    184.47 <
 -13   3   9     69.09     92.24    110.93 <
 -11   3   9   1664.06   1452.27    166.99 o
  -9   3   9   2206.92   2401.15    123.58 o
  -7   3   9   1143.81   1096.59     86.21 o
  -5   3   9   2256.31   2442.75    214.01 o
  -3   3   9   1952.87   1831.46    187.49 o
  -1   3   9    289.89    366.53    224.26 <
   1   3   9    930.34    959.14    200.75 o
   3   3   9  25237.50  26961.90    722.22 o
   5   3   9   3431.64   3987.26    439.48 o
   7   3   9   3650.61   3664.13    434.05 o
   9   3   9   6453.21   7777.98    593.21 o
  11   3   9   7281.24   7475.95    560.65 o
  13   3   9   3694.79   4052.36    613.70 o
  -6   4   9    163.20   1369.07    624.55 <
  -4   4   9   2487.52   2296.26    672.18 o
  -2   4   9   3663.53   3614.69    769.24 o
   0   4   9  13176.30  14115.80   1247.30 o
   2   4   9    412.86    477.46    315.29 <
   4   4   9     18.20     47.63    305.04 <
   6   4   9    372.38    -68.12    429.83 <
   8   4   9    493.58    610.69    537.14 <
 -26   0  10     10.30    -30.75    102.49 <
 -24   0  10   2118.59   1461.31    272.49 o
 -22   0  10   1150.91    944.06    262.24 o
 -20   0  10     92.53    -46.42    217.03 <
 -18   0  10   6222.30   6941.22    344.83 o
 -16   0  10   4472.99   4609.40    274.90 o
 -14   0  10  11320.20  12235.50    403.91 o
 -12   0  10   1563.74   1357.02    151.92 o
 -10   0  10   6189.92   6326.92    273.09 o
  -8   0  10  19346.80  18825.80    446.71 o
  -6   0  10  13172.30  12194.50    450.93 o
  -4   0  10  12265.20  13652.20    488.31 o
  -2   0  10   3431.16   3705.72    240.54 o
   0   0  10   1874.09   1697.02    168.80 o
   2   0  10  24183.60  24305.70    510.01 o
   4   0  10   3474.07   3085.99    171.21 o
   6   0  10   6791.63   6629.55    236.32 o
   8   0  10  22862.00  22963.80    584.16 o
  10   0  10   1980.04   2131.08    317.70 o
 -25   1  10    296.48    187.49    132.63 <
 -23   1  10   6774.04   7532.62    292.98 o
 -21   1  10   5789.11   5285.80    244.15 o
 -19   1  10    552.88    550.40    126.00 o
 -17   1  10   4501.88   4355.60    203.76 o
 -15   1  10   2384.11   2440.34    160.96 o
 -13   1  10   1454.88   1258.15    144.68 o
 -11   1  10  17947.30  18535.20    477.46 o
  -9   1  10  24708.60  24210.50    438.88 o
  -7   1  10    118.04    179.05     94.04 <
  -5   1  10    691.24    613.70     92.84 o
  -3   1  10   2648.84   2941.91    148.90 o
  -1   1  10  17112.00  17539.30    417.78 o
   1   1  10   4388.49   4326.66    180.85 o
   3   1  10   1341.95   1412.48    113.94 o
   5   1  10   9303.55   8965.60    248.38 o
   7   1  10   1056.29   1154.46    106.10 o
   9   1  10   1230.23   1235.84    150.11 o
  11   1  10   1591.95   1794.08    336.39 o
  13   1  10    137.57    -30.14    203.16 <
  15   1  10   2079.12   1546.92    331.57 o
  17   1  10    269.95    487.10    271.28 <
 -22   2  10    850.01   1010.38    176.63 o
 -20   2  10    105.64   -130.22    137.45 <
 -18   2  10   4814.21   4781.81    224.26 o
 -16   2  10   3317.86   3222.24    214.01 o
 -14   2  10   8501.33   8612.33    351.46 o
 -12   2  10   1173.47   1347.97    248.38 o
 -10   2  10   4806.09   4400.81    268.27 o
  -8   2  10  13671.40  12903.40    442.49 o
  -6   2  10  10456.10   9207.34    370.15 o
  -4   2  10   8997.38   8713.61    348.45 o
  -2   2  10   2756.55   3102.87    271.89 o
   0   2  10   1417.53   1674.72    207.98 o
   2   2  10  17788.20  18511.70    536.54 o
   4   2  10   2689.36   2764.67    239.33 o
   6   2  10   4799.25   4650.99    275.50 o
   8   2  10  16576.20  18275.40    748.74 o
  10   2  10   1329.09   1729.58    287.56 o
  12   2  10    251.82    160.36    240.54 <
  14   2  10      1.87   -167.59    209.79 <
 -19   3  10    413.36    394.26    106.10 o
 -17   3  10   2897.97   2884.04    274.30 o
 -15   3  10   1286.86   1236.45    222.45 o
 -13   3  10    645.44    878.35    163.98 o
 -11   3  10   9476.25  10080.30    268.27 o
  -9   3  10  13392.20  13625.60    330.96 o
  -7   3  10    115.68     78.37     57.27 <
  -5   3  10    290.62    157.34    228.48 <
  -3   3  10   1545.22   1536.67    308.06 o
  -1   3  10   9220.06  10499.90    553.42 o
   1   3  10   2655.33   2941.91    294.19 o
   3   3  10    756.03   1082.12    217.63 o
   5   3  10   6160.78   6625.33    549.20 o
   7   3  10    479.68    698.70    294.19 <
   9   3  10    463.37    -65.11    246.57 <
  11   3  10    674.67    769.84    444.90 <
  -6   4  10   5773.94   5476.30    827.71 o
  -4   4  10   4014.79   3844.38    732.46 o
  -2   4  10   1558.03   2075.01    664.94 o
   0   4  10    643.82    438.88    578.74 <
   2   4  10   7803.94   8585.80    990.48 o
   4   4  10   1299.03   2386.08    667.36 o
 -24   0  11    156.20     50.04    122.38 <
 -22   0  11    185.82    -55.46    379.80 <
 -20   0  11   5407.96   6109.89    517.85 o
 -18   0  11   1512.95   1239.46    299.01 o
 -16   0  11    367.76    141.67    248.38 <
 -14   0  11    708.34    481.68    146.49 o
 -12   0  11  11258.00  11102.70    390.65 o
 -10   0  11  16762.80  17174.60    480.47 o
  -8   0  11  15083.00  15152.70    402.10 o
  -6   0  11  10116.80   9995.87    314.69 o
  -4   0  11   5268.75   5201.40    311.07 o
  -2   0  11   1065.17    865.69    159.15 o
   0   0  11    938.79   1058.00    165.78 o
   2   0  11    160.70    109.72     98.26 <
   4   0  11   9536.80   9313.44    323.73 o
   6   0  11   7166.42   7078.67    265.86 o
 -23   1  11   9246.27   8933.04    292.98 o
 -21   1  11    368.09    554.62    171.81 o
 -19   1  11  11574.10  11884.00    367.14 o
 -17   1  11   4784.26   5171.86    261.64 o
 -15   1  11   2067.47   1918.27    179.65 o
 -13   1  11   7290.65   7141.97    271.89 o
 -11   1  11   6197.77   6169.57    247.77 o
  -9   1  11   4305.73   4438.19    259.23 o
  -7   1  11   6570.41   6108.69    269.47 o
  -5   1  11   3758.10   3801.58    215.22 o
  -3   1  11   1086.52   1070.06    126.00 o
  -1   1  11   3012.14   3434.44    197.13 o
   1   1  11   1898.25   2217.89    168.20 o
   3   1  11    333.50    305.04     85.00 o
   5   1  11  12981.20  14121.80    347.85 o
   7   1  11      2.31     54.86    106.10 <
   9   1  11   1262.29   1291.91    322.52 o
  11   1  11   1593.95    956.12    298.41 o
  13   1  11   7925.76   8014.90    824.70 o
 -22   2  11    109.20     36.77    428.02 <
 -20   2  11   4310.06   4804.72    231.49 o
 -18   2  11   1087.37   1288.90    219.44 o
 -16   2  11    235.08    353.87    155.54 <
 -14   2  11    513.49    502.78    171.81 <
 -12   2  11   8727.25   9393.62    397.88 o
 -10   2  11  12633.00  12142.00    409.34 o
  -8   2  11  11225.90   9976.58    606.47 o
  -6   2  11   7157.00   6609.05    464.80 o
  -4   2  11   3841.88   4183.18    376.78 o
  -2   2  11    718.14    754.77    218.23 o
   0   2  11    695.25   1007.36    220.64 o
   2   2  11     84.72    148.30    151.92 <
   4   2  11   7008.54   7222.15    355.68 o
   6   2  11   5777.94   5602.29    437.67 o
   8   2  11    356.73    535.93    294.19 <
  10   2  11   8340.67   9289.33    786.12 o
  12   2  11   2107.48   1455.88    567.89 <
 -17   3  11   2782.40   2959.39    258.02 o
 -15   3  11   1443.55   1164.71    197.13 o
 -13   3  11   4389.92   4191.02    341.21 o
 -11   3  11   3851.12   4076.48    307.45 o
  -9   3  11   2633.69   2583.82    239.93 o
  -7   3  11   3810.01   3313.87    261.64 o
  -5   3  11   1674.45   1832.06    198.94 o
  -3   3  11    469.77   -430.43    230.29 <
  -1   3  11   1975.10   2047.28    326.14 o
   1   3  11   1165.41   1571.63    288.16 o
   3   3  11    184.29    368.34    183.87 <
   5   3  11   7040.54   7035.87    590.19 o
   7   3  11      0.90    135.04    389.44 <
  -4   4  11   1669.34   1812.77    699.91 <
  -2   4  11    234.38   -670.97    469.02 <
 -22   0  12     38.81    -34.36    131.42 <
 -20   0  12   4618.61   4552.73    315.29 o
 -18   0  12   4446.36   4402.02    441.89 o
 -16   0  12   1760.00   2119.02    346.04 o
 -14   0  12     39.76   -118.76    233.30 <
 -12   0  12    147.27    -18.09    221.85 <
 -10   0  12    549.39    632.39    198.34 o
  -8   0  12    805.51    862.68    224.26 o
  -6   0  12    236.17    475.65    179.05 <
  -4   0  12  29467.20  32051.20    869.91 o
  -2   0  12   5978.46   6003.19    333.38 o
   0   0  12    554.89    586.57    147.10 o
   2   0  12    617.50    557.03    135.04 o
   4   0  12   2322.46   2618.18    172.41 o
   6   0  12   1022.71   1163.50    138.66 o
 -21   1  12   4831.65   5360.55    259.83 o
 -19   1  12   4077.08   3963.74    224.26 o
 -17   1  12   2798.17   2910.56    215.82 o
 -15   1  12    964.37   1140.59    166.39 o
 -13   1  12   6905.22   7506.70    310.47 o
 -11   1  12   5516.02   6246.74    285.75 o
  -9   1  12    179.03    245.96    151.32 <
  -7   1  12   4625.39   4487.62    243.55 o
  -5   1  12   3714.36   4006.55    223.66 o
  -3   1  12  18283.80  19356.30    440.08 o
  -1   1  12     27.89     45.82    101.88 <
   1   1  12   5617.56   5838.01    222.45 o
   3   1  12    626.00    878.35    103.09 o
   5   1  12   2239.94   2307.71    163.98 o
 -18   2  12   3428.43   3286.74    202.56 o
 -16   2  12   1212.89    601.04    224.86 <
 -14   2  12     33.87      8.44    166.39 <
 -12   2  12     93.73     75.96    158.55 <
 -10   2  12    366.93    238.73    150.11 <
  -8   2  12    542.34    595.01    155.54 o
  -6   2  12    209.56    518.45    174.83 <
  -4   2  12  22590.00  24478.20    606.47 o
  -2   2  12   4460.12   4555.74    186.28 o
   0   2  12    528.17    482.88     78.97 o
   2   2  12    492.39    213.41    136.24 <
   4   2  12   1813.14   1905.61    218.84 o
   6   2  12    883.01   1250.31    198.34 o
   8   2  12   5568.76   4232.01    544.37 o
 -11   3  12   3255.71   2953.97    273.09 o
  -9   3  12     62.86    -88.62    115.75 <
  -7   3  12   2943.04   3211.39    265.25 o
  -5   3  12   2468.44   2500.62    231.49 o
  -3   3  12  10620.80  12292.70    486.50 o
  -1   3  12     11.06   -227.27    233.30 <
   1   3  12   3235.38   3648.45    349.65 o
   3   3  12    330.77    303.23    452.14 <
 -18   0  13   1162.31   1021.83    191.10 o
 -16   0  13   1203.74   1130.35    195.32 o
 -14   0  13    833.90    648.07    299.01 <
 -12   0  13   3528.49   3618.31    379.80 o
 -10   0  13   1508.17   1534.86    276.71 o
  -8   0  13     28.99   -220.04    147.70 <
  -6   0  13   4109.65   4104.81    330.96 o
  -4   0  13    367.20    488.91    166.39 <
  -2   0  13   1024.23    891.01    175.43 o
   0   0  13    439.74    469.62    149.51 o
   2   0  13     30.54    -83.19     81.38 <
   4   0  13   4555.16   4572.62    230.29 o
 -17   1  13   2543.01   2779.74    196.53 o
 -15   1  13     63.96     74.15    258.02 <
 -13   1  13  17828.10  18596.10    564.87 o
 -11   1  13   5735.59   5841.62    317.70 o
  -9   1  13   1115.70   1214.74    197.74 o
  -7   1  13    793.48    993.50    169.40 o
  -5   1  13   1547.38   1719.93    177.84 o
  -3   1  13    128.40    238.13    126.60 <
  -1   1  13   5961.23   6313.05    249.58 o
   1   1  13   7094.27   7222.15    236.92 o
   3   1  13   3728.97   3929.38    154.93 o
   5   1  13   3010.43   3345.22    258.02 o
 -12   2  13   2815.33   2686.91    262.84 o
 -10   2  13   1078.02   1144.81    211.60 o
  -8   2  13     29.44    165.78    154.33 <
  -6   2  13   3094.08   2907.55    217.63 o
  -4   2  13    253.18    175.43    104.90 <
  -2   2  13    800.83    896.44     98.87 o
   0   2  13    310.34    352.67     77.77 o
   2   2  13     33.14      1.81     70.53 <
   4   2  13   3585.32   4073.46    244.15 o
 -12   0  14   2310.99   2401.76    224.86 o
 -10   0  14   1642.60   1504.72    263.45 o
  -8   0  14   2733.80   3143.26    343.62 o
  -6   0  14   5521.53   6193.69    402.10 o
  -4   0  14   1981.79   1796.50    235.11 o
  -2   0  14   2453.54   3196.31    236.92 o
   0   0  14   1001.95    917.54    127.80 o
   2   0  14   2735.81   3167.98    222.45 o
 -11   1  14      0.12   -188.09     95.25 <
  -9   1  14   2496.12   2966.03    267.67 o
  -7   1  14   2961.25   2858.72    236.92 o
  -5   1  14   3156.05   3375.96    235.11 o
  -3   1  14   1366.87   1305.17    137.45 o
  -1   1  14   6027.39   6125.57    255.61 o
   1   1  14    209.84    225.47     71.74 o

_publcif_info_exptl_table_max_cols 4
_publcif_info_exptl_table_use_headnotes n

loop_
_publcif_info_tables.block_id
_publcif_info_tables.reference_item
"{c4a36cbb-1c1b-46fc-bcaf-acc32ff97a9e}" "_publcif_info_datablock.publ_exptl"

loop_
_publcif_info_cif.paper_type
 EE

loop_
_publcif_info_datablock.id
_publcif_info_datablock.publ_exptl
_publcif_info_datablock.publ_geom
_publcif_info_datablock.structure
'{c4a36cbb-1c1b-46fc-bcaf-acc32ff97a9e}' y y y

loop_
_publcif_info_exptl_table_extra_item
sin_theta_over_lambda_max

loop_
_publcif_info_exptl_table_header_item
?


_publcif_funding_html
;
;
